# Supplementary material for: Taxonomic revision of the Malagasy Nesomyrmex madecassus species-group using a quantitative morphometric approach
Source: Zookeys. 2016 Jul 6;(603):105–30. doi: 10.3897/zookeys.603.8271 (PMC4978003; doi:10.3897/zookeys.603.8271)
Supplement: XML Treatment for Nesomyrmex flavus [file zookeys.603.8271-treatment1.xml]

<!DOCTYPE tp:taxon-treatment
  PUBLIC "-//TaxonX//DTD Taxonomic Treatment Publishing DTD v0 20100105//EN" "tax-treatment-NSO.dtd">
<tp:taxon-treatment xmlns:tp="http://www.plazi.org/taxpub"><tp:treatment-meta><kwd-group><label>Taxon classification</label><kwd><named-content content-type="kingdom">Animalia</named-content></kwd><kwd><named-content content-type="order">Hymenoptera</named-content></kwd><kwd><named-content content-type="family">Formicidae</named-content></kwd></kwd-group><mixed-citation publication-type="journal"><person-group><name><surname>Csősz</surname><given-names>Sándor</given-names></name><name><surname>Fisher</surname><given-names>Brian L.</given-names></name></person-group><article-title>Taxonomic revision of the Malagasy <italic><tp:taxon-name><tp:taxon-name-part taxon-name-part-type="genus">Nesomyrmex</tp:taxon-name-part> <tp:taxon-name-part taxon-name-part-type="species">madecassus</tp:taxon-name-part></tp:taxon-name></italic> species-group using a quantitative morphometric approach</article-title><source>Zookeys</source><day>6</day><month>7</month><year>2016</year><volume>2016</volume><issue>603</issue><fpage>105</fpage><lpage>130</lpage><pub-id pub-id-type="doi">10.3897/zookeys.603.8271</pub-id></mixed-citation></tp:treatment-meta><tp:nomenclature><tp:taxon-name>
              <tp:taxon-name-part taxon-name-part-type="genus">Nesomyrmex</tp:taxon-name-part>
              <tp:taxon-name-part taxon-name-part-type="species">flavus</tp:taxon-name-part>
              <object-id xmlns:xlink="http://www.w3.org/1999/xlink" content-type="zoobank" xlink:type="simple">http://zoobank.org/FD4F716F-93CB-42AB-95F9-26C76A65386B</object-id>
            </tp:taxon-name><tp:taxon-authority>Csősz &amp; Fisher</tp:taxon-authority><tp:taxon-status xmlns:xlink="http://www.w3.org/1999/xlink" xlink:type="simple">sp. n.</tp:taxon-status><xref ref-type="fig" rid="F4">Figs 4–6</xref><xref ref-type="table" rid="T2">, Table 2</xref></tp:nomenclature><tp:treatment-sec sec-type="type material"><title>Type material investigated.</title><p>
              <bold>Holotype: <ext-link xmlns:xlink="http://www.w3.org/1999/xlink" ext-link-type="uri" xlink:href="http://data.antweb.org/specimen/CASENT0393113" xlink:type="simple">CASENT0393113</ext-link></bold>, collection code: BLF36563: MADAGASCAR, Prov. Toliara, Anosy Region, Anosyenne Mts, 31.2 km NW Manantenina, <named-content xmlns:xlink="http://www.w3.org/1999/xlink" content-type="dwc:verbatimCoordinates" xlink:type="simple"><named-content content-type="geo-json" specific-use="{&#34;type&#34;:&#34;Point&#34;,&#34;coordinates&#34;:[47.06804,-24.13894]}" xlink:type="simple">N -24.13894, E 47.06804</named-content></named-content>, alt 1125 m, B.L. Fisher, F.A. Esteves et al., 2_26_2015, (1w, CAS);</p><p>
              <bold>Paratypes</bold>: Five workers, four gynes and two males with the same label data with the holotype under CASENT codes: <bold><ext-link xmlns:xlink="http://www.w3.org/1999/xlink" ext-link-type="uri" xlink:href="http://data.antweb.org/specimen/CASENT0393110" xlink:type="simple">CASENT0393110</ext-link></bold>, collection code: BLF36563 (1w, 1q, CAS); <bold><ext-link xmlns:xlink="http://www.w3.org/1999/xlink" ext-link-type="uri" xlink:href="http://data.antweb.org/specimen/CASENT0393111" xlink:type="simple">CASENT0393111</ext-link></bold>, collection code: BLF36563 (1w, 1q, CAS); <bold><ext-link xmlns:xlink="http://www.w3.org/1999/xlink" ext-link-type="uri" xlink:href="http://data.antweb.org/specimen/CASENT0393112" xlink:type="simple">CASENT0393112</ext-link></bold>, collection code: BLF36563 (1w, 1q, CAS); <bold><ext-link xmlns:xlink="http://www.w3.org/1999/xlink" ext-link-type="uri" xlink:href="http://data.antweb.org/specimen/CASENT0393113" xlink:type="simple">CASENT0393113</ext-link></bold>, collection code: BLF36563 (1q, CAS); <bold><ext-link xmlns:xlink="http://www.w3.org/1999/xlink" ext-link-type="uri" xlink:href="http://data.antweb.org/specimen/CASENT0393114" xlink:type="simple">CASENT0393114</ext-link></bold>, collection code: BLF36563 (1w, 1m, CAS); <bold><ext-link xmlns:xlink="http://www.w3.org/1999/xlink" ext-link-type="uri" xlink:href="http://data.antweb.org/specimen/CASENT0393115" xlink:type="simple">CASENT0393115</ext-link></bold>, collection code: BLF36563 (1w, 1m, CAS)</p></tp:treatment-sec><tp:treatment-sec sec-type="material"><title>Material examined.</title><p>
              <bold>MADAGASCAR: <ext-link xmlns:xlink="http://www.w3.org/1999/xlink" ext-link-type="uri" xlink:href="http://data.antweb.org/specimen/CASENT0119576" xlink:type="simple">CASENT0119576</ext-link></bold> (collection code: BLF14982, 1w, CAS, <ext-link xmlns:xlink="http://www.w3.org/1999/xlink" ext-link-type="uri" xlink:href="http://data.antweb.org/specimen/CASENT0119576" xlink:type="simple">CASENT0119576</ext-link>): Prov. Fianarantsoa, Parc National Befotaka-Midongy, Papango 28.5 km S Midongy-Sud, Mount Papango, <named-content xmlns:xlink="http://www.w3.org/1999/xlink" content-type="dwc:verbatimCoordinates" xlink:type="simple"><named-content content-type="geo-json" specific-use="{&#34;type&#34;:&#34;Point&#34;,&#34;coordinates&#34;:[46.9575,-23.84083]}" xlink:type="simple">N -23.84083, E 46.9575</named-content></named-content>, alt 1250 m, B.L. Fisher et al., 11_17_2006; <bold><ext-link xmlns:xlink="http://www.w3.org/1999/xlink" ext-link-type="uri" xlink:href="http://data.antweb.org/specimen/CASENT0121813" xlink:type="simple">CASENT0121813</ext-link></bold> (collection code: BLF15514, 1w, CAS, <ext-link xmlns:xlink="http://www.w3.org/1999/xlink" ext-link-type="uri" xlink:href="http://data.antweb.org/specimen/CASENT0121813" xlink:type="simple">CASENT0121813</ext-link>): Prov. Toliara, Forêt Ivohibe 55.0 km N Tolagnaro, <named-content xmlns:xlink="http://www.w3.org/1999/xlink" content-type="dwc:verbatimCoordinates" xlink:type="simple"><named-content content-type="geo-json" specific-use="{&#34;type&#34;:&#34;Point&#34;,&#34;coordinates&#34;:[47.204,-24.569]}" xlink:type="simple">N -24.569, E 47.204</named-content></named-content>, alt 200 m, B.L. Fisher et al., 12_3_2006; <bold><ext-link xmlns:xlink="http://www.w3.org/1999/xlink" ext-link-type="uri" xlink:href="http://data.antweb.org/specimen/CASENT0129841" xlink:type="simple">CASENT0129841</ext-link></bold> (collection code: BLF15450, 1w, CAS): Prov. Toliara, Forêt Ivohibe 55.0 km N Tolagnaro, <named-content xmlns:xlink="http://www.w3.org/1999/xlink" content-type="dwc:verbatimCoordinates" xlink:type="simple"><named-content content-type="geo-json" specific-use="{&#34;type&#34;:&#34;Point&#34;,&#34;coordinates&#34;:[47.204,-24.569]}" xlink:type="simple">N -24.569, E 47.204</named-content></named-content>, alt 200 m, B.L. Fisher et al., 12_2_2006; <bold><ext-link xmlns:xlink="http://www.w3.org/1999/xlink" ext-link-type="uri" xlink:href="http://data.antweb.org/specimen/CASENT0127625" xlink:type="simple">CASENT0127625</ext-link></bold> (collection code: BLF01972, 2w, CAS): Prov. Antsiranana, Prov.Antsiranana R.S. Manongarivo 17.3 km 218° SW Antanambao, <named-content xmlns:xlink="http://www.w3.org/1999/xlink" content-type="dwc:verbatimCoordinates" xlink:type="simple"><named-content content-type="geo-json" specific-use="{&#34;type&#34;:&#34;Point&#34;,&#34;coordinates&#34;:[48.4183,-14.02167]}" xlink:type="simple">N -14.02167, E 48.4183</named-content></named-content>, alt 1580 m, B.L. Fisher, 10_27_1998; <bold><ext-link xmlns:xlink="http://www.w3.org/1999/xlink" ext-link-type="uri" xlink:href="http://data.antweb.org/specimen/CASENT0127641" xlink:type="simple">CASENT0127641</ext-link></bold> (collection code: BLF00748, 1w, CAS): Prov. Fianarantsoa, 43 km S Ambalavao, Rés. Andringitra, <named-content xmlns:xlink="http://www.w3.org/1999/xlink" content-type="dwc:verbatimCoordinates" xlink:type="simple"><named-content content-type="geo-json" specific-use="{&#34;type&#34;:&#34;Point&#34;,&#34;coordinates&#34;:[47,-22.23333]}" xlink:type="simple">N -22.23333, E 47</named-content></named-content>, alt 800 m, B.L. Fisher, 10_6_1993; <bold><ext-link xmlns:xlink="http://www.w3.org/1999/xlink" ext-link-type="uri" xlink:href="http://data.antweb.org/specimen/CASENT0127642" xlink:type="simple">CASENT0127642</ext-link></bold> (collection code: BLF01023, 1w, CAS): Prov. Toamasina, 6.9 km NE Ambanizana, Ambohitsitondroina, <named-content xmlns:xlink="http://www.w3.org/1999/xlink" content-type="dwc:verbatimCoordinates" xlink:type="simple"><named-content content-type="geo-json" specific-use="{&#34;type&#34;:&#34;Point&#34;,&#34;coordinates&#34;:[50.0,-13.56667]}" xlink:type="simple">N -13.56667, E 50</named-content></named-content>, alt 1080 m, B.L. Fisher, 12_9_1993; <bold><ext-link xmlns:xlink="http://www.w3.org/1999/xlink" ext-link-type="uri" xlink:href="http://data.antweb.org/specimen/CASENT0127643" xlink:type="simple">CASENT0127643</ext-link></bold> (collection code: BLF00740, 1w, CAS): Prov. Fianarantsoa, 45 km S Ambalavao, <named-content xmlns:xlink="http://www.w3.org/1999/xlink" content-type="dwc:verbatimCoordinates" xlink:type="simple"><named-content content-type="geo-json" specific-use="{&#34;type&#34;:&#34;Point&#34;,&#34;coordinates&#34;:[47.0167,-22.21667]}" xlink:type="simple">N -22.21667, E 47.0167</named-content></named-content>, alt 720 m, B.L. Fisher, 10_1_1993; <bold><ext-link xmlns:xlink="http://www.w3.org/1999/xlink" ext-link-type="uri" xlink:href="http://data.antweb.org/specimen/CASENT0127646" xlink:type="simple">CASENT0127646</ext-link></bold> (collection code: BLF01751, 2w, CAS): Prov. Fianarantsoa, R.S. Ivohibe, 6.5 km ESE Ivohibe, <named-content xmlns:xlink="http://www.w3.org/1999/xlink" content-type="dwc:verbatimCoordinates" xlink:type="simple"><named-content content-type="geo-json" specific-use="{&#34;type&#34;:&#34;Point&#34;,&#34;coordinates&#34;:[46.955,-22.49667]}" xlink:type="simple">N -22.49667, E 46.955</named-content></named-content>, alt 1575 m, B.L. Fisher (Sylvain), 10_24_1997; <bold><ext-link xmlns:xlink="http://www.w3.org/1999/xlink" ext-link-type="uri" xlink:href="http://data.antweb.org/specimen/CASENT0141281" xlink:type="simple">CASENT0141281</ext-link></bold> (collection code: BLF20452, 1w, CAS), <bold><ext-link xmlns:xlink="http://www.w3.org/1999/xlink" ext-link-type="uri" xlink:href="http://data.antweb.org/specimen/CASENT0141284" xlink:type="simple">CASENT0141284</ext-link></bold> (collection code: BLF20457, 2w, CAS): Prov. Fianarantsoa, Parc naturel communautaire, 26.8 km SW Ambositra, <named-content xmlns:xlink="http://www.w3.org/1999/xlink" content-type="dwc:verbatimCoordinates" xlink:type="simple"><named-content content-type="geo-json" specific-use="{&#34;type&#34;:&#34;Point&#34;,&#34;coordinates&#34;:[47.1836,-20.775]}" xlink:type="simple">N -20.775, E 47.1836</named-content></named-content>, alt 1755 m, B.L. Fisher et al., 5_20_2008; <bold><ext-link xmlns:xlink="http://www.w3.org/1999/xlink" ext-link-type="uri" xlink:href="http://data.antweb.org/specimen/CASENT0148667" xlink:type="simple">CASENT0148667</ext-link></bold> (collection code: BLF21477, 1w, CAS), <bold><ext-link xmlns:xlink="http://www.w3.org/1999/xlink" ext-link-type="uri" xlink:href="http://data.antweb.org/specimen/CASENT0149902" xlink:type="simple">CASENT0149902</ext-link></bold> (collection code: BLF21545, 1w, CAS): Prov. Toliara, Réserve Spéciale Kalambatritra, Betanana, <named-content xmlns:xlink="http://www.w3.org/1999/xlink" content-type="dwc:verbatimCoordinates" xlink:type="simple"><named-content content-type="geo-json" specific-use="{&#34;type&#34;:&#34;Point&#34;,&#34;coordinates&#34;:[46.459,-23.4144]}" xlink:type="simple">N -23.4144, E 46.459</named-content></named-content>, alt 1360 m, B.L. Fisher et al., 2_8_2009; <bold><ext-link xmlns:xlink="http://www.w3.org/1999/xlink" ext-link-type="uri" xlink:href="http://data.antweb.org/specimen/CASENT0148948" xlink:type="simple">CASENT0148948</ext-link></bold> (collection code: BLF21630, 1w, CAS), <bold><ext-link xmlns:xlink="http://www.w3.org/1999/xlink" ext-link-type="uri" xlink:href="http://data.antweb.org/specimen/CASENT0148980" xlink:type="simple">CASENT0148980</ext-link></bold> (collection code: BLF21600, 1w, CAS), <bold><ext-link xmlns:xlink="http://www.w3.org/1999/xlink" ext-link-type="uri" xlink:href="http://data.antweb.org/specimen/CASENT0150536" xlink:type="simple">CASENT0150536</ext-link></bold> (collection code: BLF21632, 1w, CAS), Prov. Toliara, Réserve Spéciale Kalambatritra, Ampanihy, <named-content xmlns:xlink="http://www.w3.org/1999/xlink" content-type="dwc:verbatimCoordinates" xlink:type="simple"><named-content content-type="geo-json" specific-use="{&#34;type&#34;:&#34;Point&#34;,&#34;coordinates&#34;:[46.4631,-23.4635]}" xlink:type="simple">N -23.4635, E 46.4631</named-content></named-content>, alt 1270 m, B.L. Fisher et al., 2_9_2009; <bold><ext-link xmlns:xlink="http://www.w3.org/1999/xlink" ext-link-type="uri" xlink:href="http://data.antweb.org/specimen/CASENT0151026" xlink:type="simple">CASENT0151026</ext-link></bold> (collection code: BLF21705, 1w, CAS): Prov. Toliara, Réserve Spéciale Kalambatritra, Ampanihy, <named-content xmlns:xlink="http://www.w3.org/1999/xlink" content-type="dwc:verbatimCoordinates" xlink:type="simple"><named-content content-type="geo-json" specific-use="{&#34;type&#34;:&#34;Point&#34;,&#34;coordinates&#34;:[46.4706,-23.463]}" xlink:type="simple">N -23.463, E 46.4706</named-content></named-content>, alt 1269 m, B.L. Fisher et al., 2_10_2009; <bold><ext-link xmlns:xlink="http://www.w3.org/1999/xlink" ext-link-type="uri" xlink:href="http://data.antweb.org/specimen/CASENT0189276" xlink:type="simple">CASENT0189276</ext-link></bold> (collection code: BLF01626, 3w, CAS, <ext-link xmlns:xlink="http://www.w3.org/1999/xlink" ext-link-type="uri" xlink:href="http://data.antweb.org/specimen/CASENT0189276" xlink:type="simple">CASENT0189276</ext-link>): Prov. Fianarantsoa, 29 km SSW Ambositra, Ankazomivady, <named-content xmlns:xlink="http://www.w3.org/1999/xlink" content-type="dwc:verbatimCoordinates" xlink:type="simple"><named-content content-type="geo-json" specific-use="{&#34;type&#34;:&#34;Point&#34;,&#34;coordinates&#34;:[47.165,-20.77667]}" xlink:type="simple">N -20.77667, E 47.165</named-content></named-content>, alt 1700 m, B.L. Fisher, 1_14_1998; <bold><ext-link xmlns:xlink="http://www.w3.org/1999/xlink" ext-link-type="uri" xlink:href="http://data.antweb.org/specimen/CASENT0227040" xlink:type="simple">CASENT0227040</ext-link></bold> (collection code: BLF1972(8), 1w, CAS), <bold><ext-link xmlns:xlink="http://www.w3.org/1999/xlink" ext-link-type="uri" xlink:href="http://data.antweb.org/specimen/CASENT0227042" xlink:type="simple">CASENT0227042</ext-link></bold> (collection code: BLF01014, 1w, CAS), <bold><ext-link xmlns:xlink="http://www.w3.org/1999/xlink" ext-link-type="uri" xlink:href="http://data.antweb.org/specimen/CASENT0227044" xlink:type="simple">CASENT0227044</ext-link></bold> (collection code: BLF01014, 1w, CAS): Prov. Toamasina, 6.9 km NE Ambanizana, Ambohitsitondroina, <named-content xmlns:xlink="http://www.w3.org/1999/xlink" content-type="dwc:verbatimCoordinates" xlink:type="simple"><named-content content-type="geo-json" specific-use="{&#34;type&#34;:&#34;Point&#34;,&#34;coordinates&#34;:[50.0,-13.56667]}" xlink:type="simple">N -13.56667, E 50</named-content></named-content>, alt 1080 m, B.L. Fisher, 12_9_1993; <bold><ext-link xmlns:xlink="http://www.w3.org/1999/xlink" ext-link-type="uri" xlink:href="http://data.antweb.org/specimen/CASENT0409543" xlink:type="simple">CASENT0409543</ext-link></bold> (collection code: BLF02398, 1w, CAS), <bold><ext-link xmlns:xlink="http://www.w3.org/1999/xlink" ext-link-type="uri" xlink:href="http://data.antweb.org/specimen/CASENT0409544" xlink:type="simple">CASENT0409544</ext-link></bold> (collection code: BLF02398, 1w, CAS), <bold><ext-link xmlns:xlink="http://www.w3.org/1999/xlink" ext-link-type="uri" xlink:href="http://data.antweb.org/specimen/CASENT0409547" xlink:type="simple">CASENT0409547</ext-link></bold> (collection code: BLF02398, 1w, CAS), <bold><ext-link xmlns:xlink="http://www.w3.org/1999/xlink" ext-link-type="uri" xlink:href="http://data.antweb.org/specimen/CASENT0409582" xlink:type="simple">CASENT0409582</ext-link></bold> (collection code: BLF02451, 2w, CAS), <bold><ext-link xmlns:xlink="http://www.w3.org/1999/xlink" ext-link-type="uri" xlink:href="http://data.antweb.org/specimen/CASENT0409583" xlink:type="simple">CASENT0409583</ext-link></bold> (collection code: BLF02421, 2w, CAS), <bold><ext-link xmlns:xlink="http://www.w3.org/1999/xlink" ext-link-type="uri" xlink:href="http://data.antweb.org/specimen/CASENT0409585" xlink:type="simple">CASENT0409585</ext-link></bold> (collection code: BLF02451, 2w, CAS), <bold><ext-link xmlns:xlink="http://www.w3.org/1999/xlink" ext-link-type="uri" xlink:href="http://data.antweb.org/specimen/CASENT0409586" xlink:type="simple">CASENT0409586</ext-link></bold> (collection code: BLF02435, 2w, CAS), <bold><ext-link xmlns:xlink="http://www.w3.org/1999/xlink" ext-link-type="uri" xlink:href="http://data.antweb.org/specimen/CASENT0409587" xlink:type="simple">CASENT0409587</ext-link></bold> (collection code: BLF02435, 1w, CAS), <bold><ext-link xmlns:xlink="http://www.w3.org/1999/xlink" ext-link-type="uri" xlink:href="http://data.antweb.org/specimen/CASENT0409588" xlink:type="simple">CASENT0409588</ext-link></bold> (collection code: BLF02465, 2w, CAS), <bold><ext-link xmlns:xlink="http://www.w3.org/1999/xlink" ext-link-type="uri" xlink:href="http://data.antweb.org/specimen/CASENT0409590" xlink:type="simple">CASENT0409590</ext-link></bold> (collection code: BLF02465, 2w, CAS), <bold><ext-link xmlns:xlink="http://www.w3.org/1999/xlink" ext-link-type="uri" xlink:href="http://data.antweb.org/specimen/CASENT0409591" xlink:type="simple">CASENT0409591</ext-link></bold> (collection code: BLF02447, 1w, CAS): Prov. Antananarivo, 3 km 41° NE Andranomay, 11.5 km 147° SSE Anjozorobe, <named-content xmlns:xlink="http://www.w3.org/1999/xlink" content-type="dwc:verbatimCoordinates" xlink:type="simple"><named-content content-type="geo-json" specific-use="{&#34;type&#34;:&#34;Point&#34;,&#34;coordinates&#34;:[47.96,-18.47333]}" xlink:type="simple">N -18.47333, E 47.96</named-content></named-content>, alt 1300 m, Fisher, Griswold et al., 12_5_2000; <bold><ext-link xmlns:xlink="http://www.w3.org/1999/xlink" ext-link-type="uri" xlink:href="http://data.antweb.org/specimen/CASENT0418989" xlink:type="simple">CASENT0418989</ext-link></bold> (collection code: BLF03695, 1w, CAS), <bold><ext-link xmlns:xlink="http://www.w3.org/1999/xlink" ext-link-type="uri" xlink:href="http://data.antweb.org/specimen/CASENT0418990" xlink:type="simple">CASENT0418990</ext-link></bold> (collection code: BLF03695, 1w, CAS), <bold><ext-link xmlns:xlink="http://www.w3.org/1999/xlink" ext-link-type="uri" xlink:href="http://data.antweb.org/specimen/CASENT0418996" xlink:type="simple">CASENT0418996</ext-link></bold> (collection code: BLF03695, 2w, CAS): Prov. Antananarivo, Réserve Spéciale d’Ambohitantely, Forêt d Ambohitantely, 20.9 km 72° NE d Ankazobe, <named-content xmlns:xlink="http://www.w3.org/1999/xlink" content-type="dwc:verbatimCoordinates" xlink:type="simple"><named-content content-type="geo-json" specific-use="{&#34;type&#34;:&#34;Point&#34;,&#34;coordinates&#34;:[47.2868,-18.22528]}" xlink:type="simple">N -18.22528, E 47.2868</named-content></named-content>, alt 1410 m, Fisher, Griswold et al., 4_17_2001; <bold><ext-link xmlns:xlink="http://www.w3.org/1999/xlink" ext-link-type="uri" xlink:href="http://data.antweb.org/specimen/CASENT0447182" xlink:type="simple">CASENT0447182</ext-link></bold> (collection code: BLF05014, 1w, CAS), <bold><ext-link xmlns:xlink="http://www.w3.org/1999/xlink" ext-link-type="uri" xlink:href="http://data.antweb.org/specimen/CASENT0447195" xlink:type="simple">CASENT0447195</ext-link></bold> (collection code: BLF05014, 1w, CAS), <bold><ext-link xmlns:xlink="http://www.w3.org/1999/xlink" ext-link-type="uri" xlink:href="http://data.antweb.org/specimen/CASENT0447265" xlink:type="simple">CASENT0447265</ext-link></bold> (collection code: BLF05014, 1w, CAS), <bold><ext-link xmlns:xlink="http://www.w3.org/1999/xlink" ext-link-type="uri" xlink:href="http://data.antweb.org/specimen/CASENT0447266" xlink:type="simple">CASENT0447266</ext-link></bold> (col<!--PageBreak-->lection code: BLF05014, 1w, CAS), <bold><ext-link xmlns:xlink="http://www.w3.org/1999/xlink" ext-link-type="uri" xlink:href="http://data.antweb.org/specimen/CASENT0447267" xlink:type="simple">CASENT0447267</ext-link></bold> (collection code: BLF05014, 1w, CAS), <bold><ext-link xmlns:xlink="http://www.w3.org/1999/xlink" ext-link-type="uri" xlink:href="http://data.antweb.org/specimen/CASENT0447269" xlink:type="simple">CASENT0447269</ext-link></bold> (collection code: BLF05014, 1w, CAS): Prov. Toliara, Parc National d’Andohahela, Col du Sedro, 3.8 km 113° ESE Mahamavo, 37.6 km 341° NNW Tolagnaro, <named-content xmlns:xlink="http://www.w3.org/1999/xlink" content-type="dwc:verbatimCoordinates" xlink:type="simple"><named-content content-type="geo-json" specific-use="{&#34;type&#34;:&#34;Point&#34;,&#34;coordinates&#34;:[46.7517,-24.76389]}" xlink:type="simple">N -24.76389, E 46.7517</named-content></named-content>, alt 900 m, Fisher-Griswold Arthropod Team, 1_21_2002; <bold><ext-link xmlns:xlink="http://www.w3.org/1999/xlink" ext-link-type="uri" xlink:href="http://data.antweb.org/specimen/CASENT0477187" xlink:type="simple">CASENT0477187</ext-link></bold> (collection code: BLF02543, 2w, CAS),; <bold><ext-link xmlns:xlink="http://www.w3.org/1999/xlink" ext-link-type="uri" xlink:href="http://data.antweb.org/specimen/CASENT0488066" xlink:type="simple">CASENT0488066</ext-link></bold> (collection code: BLF02544, 1w, CAS): Prov. Antananarivo, 3 km 41° NE Andranomay, 11.5 km 147° SSE Anjozorobe, <named-content xmlns:xlink="http://www.w3.org/1999/xlink" content-type="dwc:verbatimCoordinates" xlink:type="simple"><named-content content-type="geo-json" specific-use="{&#34;type&#34;:&#34;Point&#34;,&#34;coordinates&#34;:[47.96,-18.47333]}" xlink:type="simple">N -18.47333, E 47.96</named-content></named-content>, alt 1300 m, Griswold et al., 12_5_2000; <bold><ext-link xmlns:xlink="http://www.w3.org/1999/xlink" ext-link-type="uri" xlink:href="http://data.antweb.org/specimen/CASENT0494106" xlink:type="simple">CASENT0494106</ext-link></bold> (collection code: BLF09806, 1w, CAS),; <bold><ext-link xmlns:xlink="http://www.w3.org/1999/xlink" ext-link-type="uri" xlink:href="http://data.antweb.org/specimen/CASENT0494153" xlink:type="simple">CASENT0494153</ext-link></bold> (collection code: BLF09859, 2w, CAS): Prov. Antsiranana, Forêt de Binara, 9.4 km 235° SW Daraina, <named-content xmlns:xlink="http://www.w3.org/1999/xlink" content-type="dwc:verbatimCoordinates" xlink:type="simple"><named-content content-type="geo-json" specific-use="{&#34;type&#34;:&#34;Point&#34;,&#34;coordinates&#34;:[49.6,-13.26333]}" xlink:type="simple">N -13.26333, E 49.6</named-content></named-content>, alt 1100 m, B.L. Fisher, 12_5_2003;</p></tp:treatment-sec><tp:treatment-sec sec-type="description"><title>Description of workers.</title><p>Body color: yellow. Body color pattern: Body concolorous. Absolute cephalic size: 602 [533, 699]. <abbrev xmlns:xlink="http://www.w3.org/1999/xlink" xlink:type="simple"><def><p>Cephalic length vs. Maximum width of head capsule </p></def>(CL/CWb)</abbrev>: 1.26 [1.19, 1.36]. <abbrev xmlns:xlink="http://www.w3.org/1999/xlink" xlink:type="simple"><def><p>Postocular distance vs. cephalic length </p></def>(PoOc/CL)</abbrev>: 0.48 [0.46, 0.50]. Postocular sides of cranium contour frontal view orientation: converging posteriorly. Postocular sides of cranium contour frontal view shape: convex. Vertex contour line in frontal view shape: straight; slightly concave. Vertex sculpture: main sculpture inconspicuous, ground sculpture smooth. Gena contour line in frontal view shape: convex. Genae contour from anterior view orientation: converging; strongly converging. Gena sculpture: NOT CODED. Concentric carinae laterally surrounding antennal foramen: present. <abbrev xmlns:xlink="http://www.w3.org/1999/xlink" xlink:type="simple"><def><p>Eye length vs. absolute cephalic size </p></def>(EL/CS)</abbrev>: 0.25 [0.23, 0.27]. <abbrev xmlns:xlink="http://www.w3.org/1999/xlink" xlink:type="simple"><def><p>Frontal carina distance vs. absolute cephalic size </p></def>(FRS/CS)</abbrev>: 0.30 [0.28, 0.32]. Longitudinal carinae on median region of frons: present. Longitudinal carinae on medial region of frons shape: variable. Smooth median region on frons: present. Antennomere count: 12. <abbrev xmlns:xlink="http://www.w3.org/1999/xlink" xlink:type="simple"><def><p>Scape length vs. absolute cephalic size </p></def>(SL/CS)</abbrev>: 0.80 [0.76, 0.83]. Median clypeal notch: variable. Ground sculpture of submedian area of clypeus: present. Median carina of clypeus: absent. Lateral carinae of clypeus: present. Metanotal depression: variable. Dorsal region of mesosoma sculpture: fine areolate ground sculpture, superimposed by dispersed rugae. Lateral region of pronotum sculpture: areolate ground sculpture, main sculpture dispersed costate. Mesopleuron sculpture: fine areolate ground sculpture, superimposed by dispersed rugulae. Metapleuron sculpture: fine areolate ground sculpture, superimposed by dispersed rugulae. <abbrev xmlns:xlink="http://www.w3.org/1999/xlink" xlink:type="simple"><def><p>Petiole width vs. absolute cephalic size </p></def>(PEW/CS)</abbrev>: 0.22 [0.21, 0.24]. Anterior profile of petiolar node contour line in lateral view shape: concave. Dorso-caudal petiolar profile contour line in lateral view shape: convex; strongly convex. Dorsal region of petiole sculpture: ground sculpture smooth, main sculpture absent. <abbrev xmlns:xlink="http://www.w3.org/1999/xlink" xlink:type="simple"><def><p>Postpetiole width vs. absolute cephalic size </p></def>(PPW/CS)</abbrev>: 0.35 [0.33, 0.40]. Dorsal region of postpetiole sculpture: ground sculpture smooth, main sculpture dispersed rugose; ground sculpture smooth, main sculpture absent.</p><fig id="F4" position="float" orientation="portrait"><label>Figures 4–6.</label><caption><p>
          <italic><tp:taxon-name><tp:taxon-name-part taxon-name-part-type="genus">Nesomyrmex</tp:taxon-name-part> <tp:taxon-name-part taxon-name-part-type="species">flavus</tp:taxon-name-part></tp:taxon-name></italic> sp. n. holotype worker (<ext-link xmlns:xlink="http://www.w3.org/1999/xlink" ext-link-type="uri" xlink:href="http://data.antweb.org/specimen/CASENT0393113" xlink:type="simple">CASENT0393113</ext-link>). Head in full-face view (<bold>4</bold>), dorsal view of the body (<bold>5</bold>), lateral view of the body (<bold>6</bold>).</p></caption><graphic xmlns:xlink="http://www.w3.org/1999/xlink" xlink:href="zookeys-603-105-g004.jpg" position="float" orientation="portrait" xlink:type="simple" id="oo_94869.jpg"/></fig></tp:treatment-sec><tp:treatment-sec sec-type="diagnosis"><title>Diagnosis.</title><p>Workers of <italic><tp:taxon-name><tp:taxon-name-part taxon-name-part-type="genus">Nesomyrmex</tp:taxon-name-part> <tp:taxon-name-part taxon-name-part-type="species">flavus</tp:taxon-name-part></tp:taxon-name></italic> cannot be confused with <italic><tp:taxon-name><tp:taxon-name-part taxon-name-part-type="genus">Nesomyrmex</tp:taxon-name-part> <tp:taxon-name-part taxon-name-part-type="species">gibber</tp:taxon-name-part></tp:taxon-name></italic> because the conspicuous mesothoracic hump which is a diagnostic character of the latter species is absent in <italic><tp:taxon-name><tp:taxon-name-part taxon-name-part-type="genus">Nesomyrmex</tp:taxon-name-part> <tp:taxon-name-part taxon-name-part-type="species">flavus</tp:taxon-name-part></tp:taxon-name></italic> workers. This species can be easily separated from dark phenotypes of <italic><tp:taxon-name><tp:taxon-name-part taxon-name-part-type="genus">Nesomyrmex</tp:taxon-name-part> <tp:taxon-name-part taxon-name-part-type="species">madecassus</tp:taxon-name-part></tp:taxon-name></italic> by color: the dark <tp:taxon-name><tp:taxon-name-part taxon-name-part-type="species">madecassus</tp:taxon-name-part></tp:taxon-name> phenotypes are dark brown but the workers of <italic><tp:taxon-name><tp:taxon-name-part taxon-name-part-type="genus">Nesomyrmex</tp:taxon-name-part> <tp:taxon-name-part taxon-name-part-type="species">flavus</tp:taxon-name-part></tp:taxon-name></italic> are light yellow. Morphometric ratio (<abbrev xmlns:xlink="http://www.w3.org/1999/xlink" xlink:title="Postocular distance" xlink:type="simple">PoOC</abbrev>/<abbrev xmlns:xlink="http://www.w3.org/1999/xlink" xlink:title="Maximum width of the head" xlink:type="simple">CW</abbrev>) and discri<!--PageBreak-->minant D4 function helps to separate <italic><tp:taxon-name><tp:taxon-name-part taxon-name-part-type="genus">Nesomyrmex</tp:taxon-name-part> <tp:taxon-name-part taxon-name-part-type="species">flavus</tp:taxon-name-part></tp:taxon-name></italic> from ocher <italic><tp:taxon-name><tp:taxon-name-part taxon-name-part-type="species">madecassus</tp:taxon-name-part></tp:taxon-name></italic> phenotypes; further details are given in diagnosis under <italic><tp:taxon-name><tp:taxon-name-part taxon-name-part-type="genus">Nesomyrmex</tp:taxon-name-part> <tp:taxon-name-part taxon-name-part-type="species">madecassus</tp:taxon-name-part></tp:taxon-name></italic>.</p><p>The workers of this species are the most similar to that of <italic><tp:taxon-name><tp:taxon-name-part taxon-name-part-type="genus">Nesomyrmex</tp:taxon-name-part> <tp:taxon-name-part taxon-name-part-type="species">nitidus</tp:taxon-name-part></tp:taxon-name></italic>. The elevational distribution of the two species may provide hints useful for separation (Fig. <xref ref-type="fig" rid="F3">3</xref>) but the ranges broadly overlap. These taxa represent true cryptic species which cannot be identified based on qualitative characters (i.e. sculpture, shape or color), and their overlapping range means ratios cannot be used for identification. Therefore, only a discriminant D2 function with a greatly reduced character set (D2 = +0.0847*<abbrev xmlns:xlink="http://www.w3.org/1999/xlink" xlink:title="Scape length" xlink:type="simple">SL</abbrev> -0.0625*<abbrev xmlns:xlink="http://www.w3.org/1999/xlink" xlink:title="Mesosoma width" xlink:type="simple">MW</abbrev> -15.038) yields complete separation (morphometric data are in micrometer):</p><p>
              <italic><tp:taxon-name><tp:taxon-name-part taxon-name-part-type="species">flavus</tp:taxon-name-part></tp:taxon-name></italic> D2 (n = 61) = +3.09 [+0.98, +5.33]</p><p>
              <italic><tp:taxon-name><tp:taxon-name-part taxon-name-part-type="species">nitidus</tp:taxon-name-part></tp:taxon-name></italic> D2 (n = 79) = -2.39 [-4.63, +0.19]</p><p>For now, this remains the simplest method available to separate workers of these two taxa, but in the future, when more information about these species has been accumulated, we hope to find a reliable and easy-to-use diagnostic trait.</p></tp:treatment-sec><tp:treatment-sec sec-type="biology"><title>Biology and distribution.</title><p>This species is known to occur in Madagascar’s rain forests at high altitudes between 200 and 1755 m, mean: 1190 m (Fig. <xref ref-type="fig" rid="F3">3</xref>). This species is known to forage in low vegetation and nests can often be found in dead twigs. This species has occasionly been collectied in leaf litter (leaf mold, rotten wood), or in rotten tree stumps.</p></tp:treatment-sec><tp:treatment-sec><!--Section generated to contain objects referenced in tp:taxon-treatment.--><table-wrap id="T2" position="float" orientation="portrait"><label>Table 2.</label><caption><p>Mean of morphometric ratios calculated species-wise on individual level. Morphometric traits are divided by absolute cephalic size (<abbrev xmlns:xlink="http://www.w3.org/1999/xlink" xlink:title="Absolute cephalic size" xlink:type="simple">CS</abbrev>), ±SD are provided in the upper row, minimum and maximum values are given in parentheses in the lower row.</p></caption><table id="TID0EENBG" rules="all"><tbody><tr><th rowspan="1" colspan="1"/><th rowspan="1" colspan="1">
                <tp:taxon-name><tp:taxon-name-part taxon-name-part-type="species">flavus</tp:taxon-name-part></tp:taxon-name>
                <break/> (n = 61)</th><th rowspan="1" colspan="1">
                <tp:taxon-name><tp:taxon-name-part taxon-name-part-type="species">gibber</tp:taxon-name-part></tp:taxon-name>
                <break/> (n = 7)</th><th rowspan="1" colspan="1">
                <tp:taxon-name><tp:taxon-name-part taxon-name-part-type="species">madecassus</tp:taxon-name-part></tp:taxon-name>
                <break/> (n = 84)</th><th rowspan="1" colspan="1">
                <tp:taxon-name><tp:taxon-name-part taxon-name-part-type="species">nitidus</tp:taxon-name-part></tp:taxon-name>
                <break/> (n = 79)</th></tr><tr><td rowspan="2" colspan="1">
                <abbrev xmlns:xlink="http://www.w3.org/1999/xlink" xlink:title="Absolute cephalic size" xlink:type="simple">CS</abbrev>
              </td><td rowspan="1" colspan="1">602 ±35</td><td rowspan="1" colspan="1">724 ±33</td><td rowspan="1" colspan="1">692 ±37</td><td rowspan="1" colspan="1">496 ±26</td></tr><tr><td rowspan="1" colspan="1">[533, 699]</td><td rowspan="1" colspan="1">[655, 752]</td><td rowspan="1" colspan="1">[616, 763]</td><td rowspan="1" colspan="1">[460, 574]</td></tr><tr><td rowspan="2" colspan="1">
                <abbrev xmlns:xlink="http://www.w3.org/1999/xlink" xlink:title="Maximum cephalic length in median line. The head must be carefully tilted to the position providing the true maximum" xlink:type="simple">CL</abbrev>/<abbrev xmlns:xlink="http://www.w3.org/1999/xlink" xlink:title="Maximum width of the head" xlink:type="simple">CW</abbrev></td><td rowspan="1" colspan="1">1.21 ±0.04</td><td rowspan="1" colspan="1">1.11 ±0.02</td><td rowspan="1" colspan="1">1.15 ±0.02</td><td rowspan="1" colspan="1">1.19 ±0.03</td></tr><tr><td rowspan="1" colspan="1">[1.15, 1.31]</td><td rowspan="1" colspan="1">[1.09, 1.13]</td><td rowspan="1" colspan="1">[1.10, 1.20]</td><td rowspan="1" colspan="1">[1.12, 1.31]</td></tr><tr><td rowspan="2" colspan="1">
                <abbrev xmlns:xlink="http://www.w3.org/1999/xlink" xlink:title="Cephalic length vs. maximum width of head capsule" xlink:type="simple">CL/CWb</abbrev>
              </td><td rowspan="1" colspan="1">1.26 ±0.04</td><td rowspan="1" colspan="1">1.17 ±0.02</td><td rowspan="1" colspan="1">1.18 ±0.02</td><td rowspan="1" colspan="1">1.23 ±0.03</td></tr><tr><td rowspan="1" colspan="1">[1.19, 1.36]</td><td rowspan="1" colspan="1">[1.14, 1.18]</td><td rowspan="1" colspan="1">[1.13, 1.22]</td><td rowspan="1" colspan="1">[1.16, 1.35]</td></tr><tr><td rowspan="2" colspan="1">POoC/<abbrev xmlns:xlink="http://www.w3.org/1999/xlink" xlink:title="Maximum cephalic length in median line. The head must be carefully tilted to the position providing the true maximum" xlink:type="simple">CL</abbrev></td><td rowspan="1" colspan="1">0.48 ±0.01</td><td rowspan="1" colspan="1">0.41 ±0.01</td><td rowspan="1" colspan="1">0.46 ±0.01</td><td rowspan="1" colspan="1">0.48 ±0.01</td></tr><tr><td rowspan="1" colspan="1">[0.46, 0.50]</td><td rowspan="1" colspan="1">[0.39, 0.42]</td><td rowspan="1" colspan="1">[0.43, 0.48]</td><td rowspan="1" colspan="1">[0.46, 0.50]</td></tr><tr><td rowspan="2" colspan="1">
                <abbrev xmlns:xlink="http://www.w3.org/1999/xlink" xlink:title="Frontal carina distance vs. absolute cephalic size" xlink:type="simple">FRS/CS</abbrev>
              </td><td rowspan="1" colspan="1">0.30 ±0.01</td><td rowspan="1" colspan="1">0.33 ±0.01</td><td rowspan="1" colspan="1">0.31 ±0.01</td><td rowspan="1" colspan="1">0.31 ±0.01</td></tr><tr><td rowspan="1" colspan="1">[0.28, 0.32]</td><td rowspan="1" colspan="1">[0.32, 0.34]</td><td rowspan="1" colspan="1">[0.29, 0.33]</td><td rowspan="1" colspan="1">[0.29, 0.33]</td></tr><tr><td rowspan="2" colspan="1">
                <abbrev xmlns:xlink="http://www.w3.org/1999/xlink" xlink:title="Scape length vs. absolute cephalic size" xlink:type="simple">SL/CS</abbrev>
              </td><td rowspan="1" colspan="1">0.80 ±0.02</td><td rowspan="1" colspan="1">0.80 ±0.01</td><td rowspan="1" colspan="1">0.78 ±0.02</td><td rowspan="1" colspan="1">0.74 ±0.02</td></tr><tr><td rowspan="1" colspan="1">[0.76, 0.83]</td><td rowspan="1" colspan="1">[0.78, 0.82]</td><td rowspan="1" colspan="1">[0.72, 0.82]</td><td rowspan="1" colspan="1">[0.69, 0.78]</td></tr><tr><td rowspan="2" colspan="1">
                <abbrev xmlns:xlink="http://www.w3.org/1999/xlink" xlink:title="Eye length vs. absolute cephalic size" xlink:type="simple">EL/CS</abbrev>
              </td><td rowspan="1" colspan="1">0.25 ±0.01</td><td rowspan="1" colspan="1">0.25 ±0.01</td><td rowspan="1" colspan="1">0.26 ±0.01</td><td rowspan="1" colspan="1">0.26 ±0.01</td></tr><tr><td rowspan="1" colspan="1">[0.23, 0.27]</td><td rowspan="1" colspan="1">[0.24, 0.26]</td><td rowspan="1" colspan="1">[0.24, 0.28]</td><td rowspan="1" colspan="1">[0.23, 0.27]</td></tr><tr><td rowspan="2" colspan="1">
                <abbrev xmlns:xlink="http://www.w3.org/1999/xlink" xlink:title="Mesosoma width" xlink:type="simple">MW</abbrev>/<abbrev xmlns:xlink="http://www.w3.org/1999/xlink" xlink:title="Absolute cephalic size" xlink:type="simple">CS</abbrev></td><td rowspan="1" colspan="1">0.60 ±0.02</td><td rowspan="1" colspan="1">0.64 ±0.01</td><td rowspan="1" colspan="1">0.62 ±0.02</td><td rowspan="1" colspan="1">0.60 ±0.01</td></tr><tr><td rowspan="1" colspan="1">[0.57, 0.66]</td><td rowspan="1" colspan="1">[0.63, 0.65]</td><td rowspan="1" colspan="1">[0.56, 0.66]</td><td rowspan="1" colspan="1">[0.57, 0.63]</td></tr><tr><td rowspan="2" colspan="1">
                <abbrev xmlns:xlink="http://www.w3.org/1999/xlink" xlink:title="Petiole width vs. absolute cephalic size" xlink:type="simple">PEW/CS</abbrev>
              </td><td rowspan="1" colspan="1">0.22 ±0.01</td><td rowspan="1" colspan="1">0.21 ±0.01</td><td rowspan="1" colspan="1">0.22 ±0.01</td><td rowspan="1" colspan="1">0.22 ±0.01</td></tr><tr><td rowspan="1" colspan="1">[0.21, 0.24]</td><td rowspan="1" colspan="1">[0.20, 0.23]</td><td rowspan="1" colspan="1">[0.19, 0.24]</td><td rowspan="1" colspan="1">[0.19, 0.24]</td></tr><tr><td rowspan="2" colspan="1">
                <abbrev xmlns:xlink="http://www.w3.org/1999/xlink" xlink:title="Postpetiole width vs. absolute cephalic size" xlink:type="simple">PPW/CS</abbrev>
              </td><td rowspan="1" colspan="1">0.35 ±0.01</td><td rowspan="1" colspan="1">0.30 ±0.02</td><td rowspan="1" colspan="1">0.35 ±0.02</td><td rowspan="1" colspan="1">0.33 ±0.02</td></tr><tr><td rowspan="1" colspan="1">[0.33, 0.40]</td><td rowspan="1" colspan="1">[0.27, 0.32]</td><td rowspan="1" colspan="1">[0.29, 0.39]</td><td rowspan="1" colspan="1">[0.30, 0.36]</td></tr><tr><td rowspan="2" colspan="1">ML/<abbrev xmlns:xlink="http://www.w3.org/1999/xlink" xlink:title="Absolute cephalic size" xlink:type="simple">CS</abbrev></td><td rowspan="1" colspan="1">1.38 ±0.04</td><td rowspan="1" colspan="1">1.41 ±0.01</td><td rowspan="1" colspan="1">1.35 ±0.04</td><td rowspan="1" colspan="1">1.31 ±0.03</td></tr><tr><td rowspan="1" colspan="1">[1.29, 1.50]</td><td rowspan="1" colspan="1">[1.39, 1.42]</td><td rowspan="1" colspan="1">[1.26, 1.45]</td><td rowspan="1" colspan="1">[1.25, 1.41]</td></tr><tr><td rowspan="2" colspan="1">
                <abbrev xmlns:xlink="http://www.w3.org/1999/xlink" xlink:title="Diagonal petiolar length in lateral view; measured from anterior corner of subpetiolar process to dorso-caudal corner of caudal cylinder" xlink:type="simple">PEL</abbrev>/<abbrev xmlns:xlink="http://www.w3.org/1999/xlink" xlink:title="Absolute cephalic size" xlink:type="simple">CS</abbrev></td><td rowspan="1" colspan="1">0.53 ±0.02</td><td rowspan="1" colspan="1">0.50 ±0.03</td><td rowspan="1" colspan="1">0.50 ±0.02</td><td rowspan="1" colspan="1">0.51 ±0.02</td></tr><tr><td rowspan="1" colspan="1">[0.48, 0.57]</td><td rowspan="1" colspan="1">[0.46, 0.53]</td><td rowspan="1" colspan="1">[0.44, 0.55]</td><td rowspan="1" colspan="1">[0.47, 0.58]</td></tr><tr><td rowspan="2" colspan="1">
                <abbrev xmlns:xlink="http://www.w3.org/1999/xlink" xlink:title="Length of the petiolar node" xlink:type="simple">NOL</abbrev>/<abbrev xmlns:xlink="http://www.w3.org/1999/xlink" xlink:title="Absolute cephalic size" xlink:type="simple">CS</abbrev></td><td rowspan="1" colspan="1">0.35 ±0.02</td><td rowspan="1" colspan="1">0.33 ±0.01</td><td rowspan="1" colspan="1">0.33 ±0.02</td><td rowspan="1" colspan="1">0.34 ±0.02</td></tr><tr><td rowspan="1" colspan="1">[0.30, 0.39]</td><td rowspan="1" colspan="1">[0.32, 0.34]</td><td rowspan="1" colspan="1">[0.28, 0.38]</td><td rowspan="1" colspan="1">[0.31, 0.39]</td></tr><tr><td rowspan="2" colspan="1">
                <abbrev xmlns:xlink="http://www.w3.org/1999/xlink" xlink:title="Maximum distance from the center of the propodeal stigma to the anteroventral corner of the ventrolateral margin of the metapleuron" xlink:type="simple">MPST</abbrev>/<abbrev xmlns:xlink="http://www.w3.org/1999/xlink" xlink:title="Absolute cephalic size" xlink:type="simple">CS</abbrev></td><td rowspan="1" colspan="1">0.44 ±0.01</td><td rowspan="1" colspan="1">0.46 ±0.01</td><td rowspan="1" colspan="1">0.44 ±0.02</td><td rowspan="1" colspan="1">0.43 ±0.02</td></tr><tr><td rowspan="1" colspan="1">[0.41, 0.47]</td><td rowspan="1" colspan="1">[0.45, 0.47]</td><td rowspan="1" colspan="1">[0.41, 0.49]</td><td rowspan="1" colspan="1">[0.40, 0.48]</td></tr><tr><td rowspan="2" colspan="1">
                <abbrev xmlns:xlink="http://www.w3.org/1999/xlink" xlink:title="maximum petiole height" xlink:type="simple">PEH</abbrev>/<abbrev xmlns:xlink="http://www.w3.org/1999/xlink" xlink:title="Absolute cephalic size" xlink:type="simple">CS</abbrev></td><td rowspan="1" colspan="1">0.28 ±0.01</td><td rowspan="1" colspan="1">0.29 ±0.00</td><td rowspan="1" colspan="1">0.28 ±0.01</td><td rowspan="1" colspan="1">0.27 ±0.01</td></tr><tr><td rowspan="1" colspan="1">[0.26, 0.30]</td><td rowspan="1" colspan="1">[0.29, 0.30]</td><td rowspan="1" colspan="1">[0.25, 0.32]</td><td rowspan="1" colspan="1">[0.25, 0.31]</td></tr><tr><td rowspan="2" colspan="1">
                <abbrev xmlns:xlink="http://www.w3.org/1999/xlink" xlink:title="maximum height of the petiolar node" xlink:type="simple">NOH</abbrev>/<abbrev xmlns:xlink="http://www.w3.org/1999/xlink" xlink:title="Absolute cephalic size" xlink:type="simple">CS</abbrev></td><td rowspan="1" colspan="1">0.13 ±0.01</td><td rowspan="1" colspan="1">0.15 ±0.01</td><td rowspan="1" colspan="1">0.13 ±0.01</td><td rowspan="1" colspan="1">0.12 ±0.01</td></tr><tr><td rowspan="1" colspan="1">[0.11, 0.15]</td><td rowspan="1" colspan="1">[0.14, 0.17]</td><td rowspan="1" colspan="1">[0.11, 0.16]</td><td rowspan="1" colspan="1">[0.10, 0.15]</td></tr><tr><td rowspan="2" colspan="1">
                <abbrev xmlns:xlink="http://www.w3.org/1999/xlink" xlink:title="Maximum height of the postpetiole in lateral view" xlink:type="simple">PPH</abbrev>/<abbrev xmlns:xlink="http://www.w3.org/1999/xlink" xlink:title="Absolute cephalic size" xlink:type="simple">CS</abbrev></td><td rowspan="1" colspan="1">0.27 ±0.01</td><td rowspan="1" colspan="1">0.26 ±0.01</td><td rowspan="1" colspan="1">0.27 ±0.01</td><td rowspan="1" colspan="1">0.26 ±0.01</td></tr><tr><td rowspan="1" colspan="1">[0.25, 0.30]</td><td rowspan="1" colspan="1">[0.24, 0.27]</td><td rowspan="1" colspan="1">[0.24, 0.31]</td><td rowspan="1" colspan="1">[0.24, 0.28]</td></tr><tr><td rowspan="2" colspan="1">
                <abbrev xmlns:xlink="http://www.w3.org/1999/xlink" xlink:title="Postpetiole length" xlink:type="simple">PPL</abbrev>/<abbrev xmlns:xlink="http://www.w3.org/1999/xlink" xlink:title="Absolute cephalic size" xlink:type="simple">CS</abbrev></td><td rowspan="1" colspan="1">0.30 ±0.02</td><td rowspan="1" colspan="1">0.26 ±0.02</td><td rowspan="1" colspan="1">0.27 ±0.02</td><td rowspan="1" colspan="1">0.27 ±0.02</td></tr><tr><td rowspan="1" colspan="1">[0.25, 0.34]</td><td rowspan="1" colspan="1">[0.24, 0.29]</td><td rowspan="1" colspan="1">[0.23, 0.30]</td><td rowspan="1" colspan="1">[0.23, 0.31]</td></tr></tbody></table></table-wrap><fig id="F3" position="float" orientation="portrait"><label>Figure 3.</label><caption><p>Boxplot for elevational distribution of <italic><tp:taxon-name><tp:taxon-name-part taxon-name-part-type="genus">Nesomyrmex</tp:taxon-name-part> <tp:taxon-name-part taxon-name-part-type="species">madecassus</tp:taxon-name-part></tp:taxon-name></italic> group species. Black line: median, grey box: upper and lower quartiles, whisker: minimum, maximum values, open circles: outliers.</p></caption><graphic xmlns:xlink="http://www.w3.org/1999/xlink" xlink:href="zookeys-603-105-g003.jpg" position="float" orientation="portrait" xlink:type="simple" id="oo_94868.jpg"/></fig></tp:treatment-sec></tp:taxon-treatment>
