# Supplementary material for: Taxonomic revision of the Malagasy Nesomyrmex madecassus species-group using a quantitative morphometric approach
Source: Zookeys. 2016 Jul 6;(603):105–30. doi: 10.3897/zookeys.603.8271 (PMC4978003; doi:10.3897/zookeys.603.8271)
Supplement: XML Treatment for Nesomyrmex gibber [file zookeys.603.8271-treatment2.xml]

<!DOCTYPE tp:taxon-treatment
  PUBLIC "-//TaxonX//DTD Taxonomic Treatment Publishing DTD v0 20100105//EN" "tax-treatment-NSO.dtd">
<tp:taxon-treatment xmlns:tp="http://www.plazi.org/taxpub"><tp:treatment-meta><kwd-group><label>Taxon classification</label><kwd><named-content content-type="kingdom">Animalia</named-content></kwd><kwd><named-content content-type="order">Hymenoptera</named-content></kwd><kwd><named-content content-type="family">Formicidae</named-content></kwd></kwd-group><mixed-citation publication-type="journal"><person-group><name><surname>Csősz</surname><given-names>Sándor</given-names></name><name><surname>Fisher</surname><given-names>Brian L.</given-names></name></person-group><article-title>Taxonomic revision of the Malagasy <italic><tp:taxon-name><tp:taxon-name-part taxon-name-part-type="genus">Nesomyrmex</tp:taxon-name-part> <tp:taxon-name-part taxon-name-part-type="species">madecassus</tp:taxon-name-part></tp:taxon-name></italic> species-group using a quantitative morphometric approach</article-title><source>Zookeys</source><day>6</day><month>7</month><year>2016</year><volume>2016</volume><issue>603</issue><fpage>105</fpage><lpage>130</lpage><pub-id pub-id-type="doi">10.3897/zookeys.603.8271</pub-id></mixed-citation></tp:treatment-meta><tp:nomenclature><tp:taxon-name>
              <tp:taxon-name-part taxon-name-part-type="genus">Nesomyrmex</tp:taxon-name-part>
              <tp:taxon-name-part taxon-name-part-type="species">gibber</tp:taxon-name-part>
            </tp:taxon-name><tp:taxon-authority>(Donisthorpe, 1946)</tp:taxon-authority><xref ref-type="fig" rid="F5">Figs 7–9</xref><xref ref-type="table" rid="T2">, Table 2</xref><!--PageBreak--></tp:nomenclature><tp:treatment-sec sec-type="type material"><title>Type material investigated.</title><p>
              <bold>Holotype</bold>: “Ireneopone <tp:taxon-name><tp:taxon-name-part taxon-name-part-type="species">gibber</tp:taxon-name-part></tp:taxon-name>, H. Donistorphe, 1946 TYPE” Mauritius, Calebasses Mt., 22. X. 1944, No 72 leg. R. Mamet (1w, BMNH, London, U.K., <ext-link xmlns:xlink="http://www.w3.org/1999/xlink" ext-link-type="uri" xlink:href="http://data.antweb.org/specimen/CASENT0102303" xlink:type="simple">CASENT0102303</ext-link>), [type specimen was morphometrically not investigated, AntWeb images were used for comparison]</p></tp:treatment-sec><tp:treatment-sec sec-type="material"><title>Material examined.</title><p>
              <bold>MAURITIUS: MCZENT0578588</bold> (1w, <abbrev xmlns:xlink="http://www.w3.org/1999/xlink" content-type="institution" xlink:title="Museum of Comparative Zoology, Cambridge, Massachusetts, U.S.A." xlink:type="simple">MCZ</abbrev>), <bold>MCZENT0578589</bold> (1w, <abbrev xmlns:xlink="http://www.w3.org/1999/xlink" content-type="institution" xlink:title="Museum of Comparative Zoology, Cambridge, Massachusetts, U.S.A." xlink:type="simple">MCZ</abbrev>), <bold>MCZENT0578590</bold> (1w, <abbrev xmlns:xlink="http://www.w3.org/1999/xlink" content-type="institution" xlink:title="Museum of Comparative Zoology, Cambridge, Massachusetts, U.S.A." xlink:type="simple">MCZ</abbrev>), <bold>MCZENT0578591</bold> (1w, <abbrev xmlns:xlink="http://www.w3.org/1999/xlink" content-type="institution" xlink:title="Museum of Comparative Zoology, Cambridge, Massachusetts, U.S.A." xlink:type="simple">MCZ</abbrev>), <bold>MCZENT0578592</bold> (1w, <abbrev xmlns:xlink="http://www.w3.org/1999/xlink" content-type="institution" xlink:title="Museum of Comparative Zoology, Cambridge, Massachusetts, U.S.A." xlink:type="simple">MCZ</abbrev>), <bold>MCZENT0578593</bold> (1w, <abbrev xmlns:xlink="http://www.w3.org/1999/xlink" content-type="institution" xlink:title="Museum of Comparative Zoology, Cambridge, Massachusetts, U.S.A." xlink:type="simple">MCZ</abbrev>, <ext-link xmlns:xlink="http://www.w3.org/1999/xlink" ext-link-type="uri" xlink:href="http://data.antweb.org/specimen/CASENT0178539" xlink:type="simple">CASENT0178539</ext-link>): Le Pouce Mt., <named-content xmlns:xlink="http://www.w3.org/1999/xlink" content-type="dwc:verbatimCoordinates" xlink:type="simple"><named-content content-type="geo-json" specific-use="{&#34;type&#34;:&#34;Point&#34;,&#34;coordinates&#34;:[57.52,-20.19]}" xlink:type="simple">N -20.19, E 57.52</named-content></named-content>, alt 700–800 m, W.L. Brown, 1_29_1977; <bold><ext-link xmlns:xlink="http://www.w3.org/1999/xlink" ext-link-type="uri" xlink:href="http://data.antweb.org/specimen/CASENT0922013" xlink:type="simple">CASENT0922013</ext-link></bold>, (collection code: PSW10502, 1w, PSW, <ext-link xmlns:xlink="http://www.w3.org/1999/xlink" ext-link-type="uri" xlink:href="http://data.antweb.org/specimen/CASENT0922013" xlink:type="simple">CASENT0922013</ext-link>): Basin Blanc, Mauritius, <named-content xmlns:xlink="http://www.w3.org/1999/xlink" content-type="dwc:verbatimCoordinates" xlink:type="simple"><named-content content-type="geo-json" specific-use="{&#34;type&#34;:&#34;Point&#34;,&#34;coordinates&#34;:[57.4667,-20.45]}" xlink:type="simple">N -20.45, E 57.4667</named-content></named-content>, alt 500 m, P.S. Ward, 5_06_1989.</p></tp:treatment-sec><tp:treatment-sec sec-type="description"><title>Description of workers.</title><p>Body color: brown. Body color pattern: Body concolorous. Absolute cephalic size: 724 [655, 752]. <abbrev xmlns:xlink="http://www.w3.org/1999/xlink" xlink:type="simple"><def><p>Cephalic length vs. Maximum width of head capsule </p></def>(CL/CWb)</abbrev>: 1.17 [1.14, 1.18]. <abbrev xmlns:xlink="http://www.w3.org/1999/xlink" xlink:type="simple"><def><p>Postocular distance vs. cephalic length </p></def>(PoOc/CL)</abbrev>: 0.41 [0.39, 0.42]. Postocular sides of cranium contour frontal view orientation: converging posteriorly. Postocular sides of cranium contour frontal view shape: convex. Vertex contour line in frontal view shape: straight; slightly concave. Vertex sculpture: <!--PageBreak-->main sculpture absent, ground sculpture areolate. Gena contour line in frontal view shape: convex. Genae contour from anterior view orientation: converging; strongly converging. Gena sculpture: ground sculpture areolate, main sculpture absent. Concentric carinae laterally surrounding antennal foramen: absent. <abbrev xmlns:xlink="http://www.w3.org/1999/xlink" xlink:type="simple"><def><p>Eye length vs. absolute cephalic size </p></def>(EL/CS)</abbrev>: 0.25 [0.24, 0.26]. <abbrev xmlns:xlink="http://www.w3.org/1999/xlink" xlink:type="simple"><def><p>Frontal carina distance vs. absolute cephalic size </p></def>(FRS/CS)</abbrev>: 0.33 [0.32, 0.34]. Longitudinal carinae on median region of frons: absent. Smooth median region on frons: present. Antennomere count: 12. <abbrev xmlns:xlink="http://www.w3.org/1999/xlink" xlink:type="simple"><def><p>Scape length vs. absolute cephalic size </p></def>(SL/CS)</abbrev>: 0.80 [0.78, 0.82]. Median clypeal notch: present. Ground sculpture of submedian area of clypeus: present. Median carina of clypeus: absent. Lateral carinae of clypeus: absent. Metanotal depression: present. Dorsal region of mesosoma sculpture: ground sculpture areolate, main sculpture absent. Lateral region of pronotum sculpture: ground sculpture areolate, main sculpture absent. Mesopleuron sculpture: ground sculpture areolate, main sculpture absent. Metapleuron sculpture: ground sculpture areolate, main sculpture absent. <abbrev xmlns:xlink="http://www.w3.org/1999/xlink" xlink:type="simple"><def><p>Petiole width vs. absolute cephalic size </p></def>(PEW/CS)</abbrev>: 0.21 [0.20, 0.23]. Anterior profile of petiolar node contour line in lateral view shape: concave. Dorso-caudal petiolar profile contour line in lateral view shape: strongly convex. Dorsal region of petiole sculpture: ground sculpture areolate, main sculpture absent. <abbrev xmlns:xlink="http://www.w3.org/1999/xlink" xlink:type="simple"><def><p>Postpetiole width vs. absolute cephalic size </p></def>(PPW/CS)</abbrev>: 0.30 [0.27, 0.32]. Dorsal region of postpetiole sculpture: ground sculpture areolate, main sculpture absent.</p><fig id="F5" position="float" orientation="portrait"><label>Figures 7–9.</label><caption><p>
          <italic><tp:taxon-name><tp:taxon-name-part taxon-name-part-type="genus">Nesomyrmex</tp:taxon-name-part> <tp:taxon-name-part taxon-name-part-type="species">gibber</tp:taxon-name-part></tp:taxon-name></italic> non-type worker (<ext-link xmlns:xlink="http://www.w3.org/1999/xlink" ext-link-type="uri" xlink:href="http://data.antweb.org/specimen/CASENT0178540" xlink:type="simple">CASENT0178540</ext-link>). Head in full-face view (<bold>7</bold>), dorsal view of the body (<bold>8</bold>), lateral view of the body (<bold>9</bold>).</p></caption><graphic xmlns:xlink="http://www.w3.org/1999/xlink" xlink:href="zookeys-603-105-g005.jpg" position="float" orientation="portrait" xlink:type="simple" id="oo_94870.jpg"/></fig></tp:treatment-sec><tp:treatment-sec sec-type="diagnosis"><title>Diagnosis.</title><p>This species is easily distinguished from all the other taxa treated in this revisionary work by the presence of the conspicuous mesothoracic hump on the mesosoma of workers (Fig. <xref ref-type="fig" rid="F5">9</xref>).</p></tp:treatment-sec><tp:treatment-sec sec-type="biology"><title>Biology and distribution.</title><p>Endemic to Mauritius island. Occur in rainforests in higher altitude between 500 and 800 meters, (mean = 714 m). This species van be collected on low vegetation and in dead stems.</p><!--PageBreak--></tp:treatment-sec><tp:treatment-sec><!--Section generated to contain objects referenced in tp:taxon-treatment.--><table-wrap id="T2" position="float" orientation="portrait"><label>Table 2.</label><caption><p>Mean of morphometric ratios calculated species-wise on individual level. Morphometric traits are divided by absolute cephalic size (<abbrev xmlns:xlink="http://www.w3.org/1999/xlink" xlink:title="Absolute cephalic size" xlink:type="simple">CS</abbrev>), ±SD are provided in the upper row, minimum and maximum values are given in parentheses in the lower row.</p></caption><table id="TID0EENBG" rules="all"><tbody><tr><th rowspan="1" colspan="1"/><th rowspan="1" colspan="1">
                <tp:taxon-name><tp:taxon-name-part taxon-name-part-type="species">flavus</tp:taxon-name-part></tp:taxon-name>
                <break/> (n = 61)</th><th rowspan="1" colspan="1">
                <tp:taxon-name><tp:taxon-name-part taxon-name-part-type="species">gibber</tp:taxon-name-part></tp:taxon-name>
                <break/> (n = 7)</th><th rowspan="1" colspan="1">
                <tp:taxon-name><tp:taxon-name-part taxon-name-part-type="species">madecassus</tp:taxon-name-part></tp:taxon-name>
                <break/> (n = 84)</th><th rowspan="1" colspan="1">
                <tp:taxon-name><tp:taxon-name-part taxon-name-part-type="species">nitidus</tp:taxon-name-part></tp:taxon-name>
                <break/> (n = 79)</th></tr><tr><td rowspan="2" colspan="1">
                <abbrev xmlns:xlink="http://www.w3.org/1999/xlink" xlink:title="Absolute cephalic size" xlink:type="simple">CS</abbrev>
              </td><td rowspan="1" colspan="1">602 ±35</td><td rowspan="1" colspan="1">724 ±33</td><td rowspan="1" colspan="1">692 ±37</td><td rowspan="1" colspan="1">496 ±26</td></tr><tr><td rowspan="1" colspan="1">[533, 699]</td><td rowspan="1" colspan="1">[655, 752]</td><td rowspan="1" colspan="1">[616, 763]</td><td rowspan="1" colspan="1">[460, 574]</td></tr><tr><td rowspan="2" colspan="1">
                <abbrev xmlns:xlink="http://www.w3.org/1999/xlink" xlink:title="Maximum cephalic length in median line. The head must be carefully tilted to the position providing the true maximum" xlink:type="simple">CL</abbrev>/<abbrev xmlns:xlink="http://www.w3.org/1999/xlink" xlink:title="Maximum width of the head" xlink:type="simple">CW</abbrev></td><td rowspan="1" colspan="1">1.21 ±0.04</td><td rowspan="1" colspan="1">1.11 ±0.02</td><td rowspan="1" colspan="1">1.15 ±0.02</td><td rowspan="1" colspan="1">1.19 ±0.03</td></tr><tr><td rowspan="1" colspan="1">[1.15, 1.31]</td><td rowspan="1" colspan="1">[1.09, 1.13]</td><td rowspan="1" colspan="1">[1.10, 1.20]</td><td rowspan="1" colspan="1">[1.12, 1.31]</td></tr><tr><td rowspan="2" colspan="1">
                <abbrev xmlns:xlink="http://www.w3.org/1999/xlink" xlink:title="Cephalic length vs. maximum width of head capsule" xlink:type="simple">CL/CWb</abbrev>
              </td><td rowspan="1" colspan="1">1.26 ±0.04</td><td rowspan="1" colspan="1">1.17 ±0.02</td><td rowspan="1" colspan="1">1.18 ±0.02</td><td rowspan="1" colspan="1">1.23 ±0.03</td></tr><tr><td rowspan="1" colspan="1">[1.19, 1.36]</td><td rowspan="1" colspan="1">[1.14, 1.18]</td><td rowspan="1" colspan="1">[1.13, 1.22]</td><td rowspan="1" colspan="1">[1.16, 1.35]</td></tr><tr><td rowspan="2" colspan="1">POoC/<abbrev xmlns:xlink="http://www.w3.org/1999/xlink" xlink:title="Maximum cephalic length in median line. The head must be carefully tilted to the position providing the true maximum" xlink:type="simple">CL</abbrev></td><td rowspan="1" colspan="1">0.48 ±0.01</td><td rowspan="1" colspan="1">0.41 ±0.01</td><td rowspan="1" colspan="1">0.46 ±0.01</td><td rowspan="1" colspan="1">0.48 ±0.01</td></tr><tr><td rowspan="1" colspan="1">[0.46, 0.50]</td><td rowspan="1" colspan="1">[0.39, 0.42]</td><td rowspan="1" colspan="1">[0.43, 0.48]</td><td rowspan="1" colspan="1">[0.46, 0.50]</td></tr><tr><td rowspan="2" colspan="1">
                <abbrev xmlns:xlink="http://www.w3.org/1999/xlink" xlink:title="Frontal carina distance vs. absolute cephalic size" xlink:type="simple">FRS/CS</abbrev>
              </td><td rowspan="1" colspan="1">0.30 ±0.01</td><td rowspan="1" colspan="1">0.33 ±0.01</td><td rowspan="1" colspan="1">0.31 ±0.01</td><td rowspan="1" colspan="1">0.31 ±0.01</td></tr><tr><td rowspan="1" colspan="1">[0.28, 0.32]</td><td rowspan="1" colspan="1">[0.32, 0.34]</td><td rowspan="1" colspan="1">[0.29, 0.33]</td><td rowspan="1" colspan="1">[0.29, 0.33]</td></tr><tr><td rowspan="2" colspan="1">
                <abbrev xmlns:xlink="http://www.w3.org/1999/xlink" xlink:title="Scape length vs. absolute cephalic size" xlink:type="simple">SL/CS</abbrev>
              </td><td rowspan="1" colspan="1">0.80 ±0.02</td><td rowspan="1" colspan="1">0.80 ±0.01</td><td rowspan="1" colspan="1">0.78 ±0.02</td><td rowspan="1" colspan="1">0.74 ±0.02</td></tr><tr><td rowspan="1" colspan="1">[0.76, 0.83]</td><td rowspan="1" colspan="1">[0.78, 0.82]</td><td rowspan="1" colspan="1">[0.72, 0.82]</td><td rowspan="1" colspan="1">[0.69, 0.78]</td></tr><tr><td rowspan="2" colspan="1">
                <abbrev xmlns:xlink="http://www.w3.org/1999/xlink" xlink:title="Eye length vs. absolute cephalic size" xlink:type="simple">EL/CS</abbrev>
              </td><td rowspan="1" colspan="1">0.25 ±0.01</td><td rowspan="1" colspan="1">0.25 ±0.01</td><td rowspan="1" colspan="1">0.26 ±0.01</td><td rowspan="1" colspan="1">0.26 ±0.01</td></tr><tr><td rowspan="1" colspan="1">[0.23, 0.27]</td><td rowspan="1" colspan="1">[0.24, 0.26]</td><td rowspan="1" colspan="1">[0.24, 0.28]</td><td rowspan="1" colspan="1">[0.23, 0.27]</td></tr><tr><td rowspan="2" colspan="1">
                <abbrev xmlns:xlink="http://www.w3.org/1999/xlink" xlink:title="Mesosoma width" xlink:type="simple">MW</abbrev>/<abbrev xmlns:xlink="http://www.w3.org/1999/xlink" xlink:title="Absolute cephalic size" xlink:type="simple">CS</abbrev></td><td rowspan="1" colspan="1">0.60 ±0.02</td><td rowspan="1" colspan="1">0.64 ±0.01</td><td rowspan="1" colspan="1">0.62 ±0.02</td><td rowspan="1" colspan="1">0.60 ±0.01</td></tr><tr><td rowspan="1" colspan="1">[0.57, 0.66]</td><td rowspan="1" colspan="1">[0.63, 0.65]</td><td rowspan="1" colspan="1">[0.56, 0.66]</td><td rowspan="1" colspan="1">[0.57, 0.63]</td></tr><tr><td rowspan="2" colspan="1">
                <abbrev xmlns:xlink="http://www.w3.org/1999/xlink" xlink:title="Petiole width vs. absolute cephalic size" xlink:type="simple">PEW/CS</abbrev>
              </td><td rowspan="1" colspan="1">0.22 ±0.01</td><td rowspan="1" colspan="1">0.21 ±0.01</td><td rowspan="1" colspan="1">0.22 ±0.01</td><td rowspan="1" colspan="1">0.22 ±0.01</td></tr><tr><td rowspan="1" colspan="1">[0.21, 0.24]</td><td rowspan="1" colspan="1">[0.20, 0.23]</td><td rowspan="1" colspan="1">[0.19, 0.24]</td><td rowspan="1" colspan="1">[0.19, 0.24]</td></tr><tr><td rowspan="2" colspan="1">
                <abbrev xmlns:xlink="http://www.w3.org/1999/xlink" xlink:title="Postpetiole width vs. absolute cephalic size" xlink:type="simple">PPW/CS</abbrev>
              </td><td rowspan="1" colspan="1">0.35 ±0.01</td><td rowspan="1" colspan="1">0.30 ±0.02</td><td rowspan="1" colspan="1">0.35 ±0.02</td><td rowspan="1" colspan="1">0.33 ±0.02</td></tr><tr><td rowspan="1" colspan="1">[0.33, 0.40]</td><td rowspan="1" colspan="1">[0.27, 0.32]</td><td rowspan="1" colspan="1">[0.29, 0.39]</td><td rowspan="1" colspan="1">[0.30, 0.36]</td></tr><tr><td rowspan="2" colspan="1">ML/<abbrev xmlns:xlink="http://www.w3.org/1999/xlink" xlink:title="Absolute cephalic size" xlink:type="simple">CS</abbrev></td><td rowspan="1" colspan="1">1.38 ±0.04</td><td rowspan="1" colspan="1">1.41 ±0.01</td><td rowspan="1" colspan="1">1.35 ±0.04</td><td rowspan="1" colspan="1">1.31 ±0.03</td></tr><tr><td rowspan="1" colspan="1">[1.29, 1.50]</td><td rowspan="1" colspan="1">[1.39, 1.42]</td><td rowspan="1" colspan="1">[1.26, 1.45]</td><td rowspan="1" colspan="1">[1.25, 1.41]</td></tr><tr><td rowspan="2" colspan="1">
                <abbrev xmlns:xlink="http://www.w3.org/1999/xlink" xlink:title="Diagonal petiolar length in lateral view; measured from anterior corner of subpetiolar process to dorso-caudal corner of caudal cylinder" xlink:type="simple">PEL</abbrev>/<abbrev xmlns:xlink="http://www.w3.org/1999/xlink" xlink:title="Absolute cephalic size" xlink:type="simple">CS</abbrev></td><td rowspan="1" colspan="1">0.53 ±0.02</td><td rowspan="1" colspan="1">0.50 ±0.03</td><td rowspan="1" colspan="1">0.50 ±0.02</td><td rowspan="1" colspan="1">0.51 ±0.02</td></tr><tr><td rowspan="1" colspan="1">[0.48, 0.57]</td><td rowspan="1" colspan="1">[0.46, 0.53]</td><td rowspan="1" colspan="1">[0.44, 0.55]</td><td rowspan="1" colspan="1">[0.47, 0.58]</td></tr><tr><td rowspan="2" colspan="1">
                <abbrev xmlns:xlink="http://www.w3.org/1999/xlink" xlink:title="Length of the petiolar node" xlink:type="simple">NOL</abbrev>/<abbrev xmlns:xlink="http://www.w3.org/1999/xlink" xlink:title="Absolute cephalic size" xlink:type="simple">CS</abbrev></td><td rowspan="1" colspan="1">0.35 ±0.02</td><td rowspan="1" colspan="1">0.33 ±0.01</td><td rowspan="1" colspan="1">0.33 ±0.02</td><td rowspan="1" colspan="1">0.34 ±0.02</td></tr><tr><td rowspan="1" colspan="1">[0.30, 0.39]</td><td rowspan="1" colspan="1">[0.32, 0.34]</td><td rowspan="1" colspan="1">[0.28, 0.38]</td><td rowspan="1" colspan="1">[0.31, 0.39]</td></tr><tr><td rowspan="2" colspan="1">
                <abbrev xmlns:xlink="http://www.w3.org/1999/xlink" xlink:title="Maximum distance from the center of the propodeal stigma to the anteroventral corner of the ventrolateral margin of the metapleuron" xlink:type="simple">MPST</abbrev>/<abbrev xmlns:xlink="http://www.w3.org/1999/xlink" xlink:title="Absolute cephalic size" xlink:type="simple">CS</abbrev></td><td rowspan="1" colspan="1">0.44 ±0.01</td><td rowspan="1" colspan="1">0.46 ±0.01</td><td rowspan="1" colspan="1">0.44 ±0.02</td><td rowspan="1" colspan="1">0.43 ±0.02</td></tr><tr><td rowspan="1" colspan="1">[0.41, 0.47]</td><td rowspan="1" colspan="1">[0.45, 0.47]</td><td rowspan="1" colspan="1">[0.41, 0.49]</td><td rowspan="1" colspan="1">[0.40, 0.48]</td></tr><tr><td rowspan="2" colspan="1">
                <abbrev xmlns:xlink="http://www.w3.org/1999/xlink" xlink:title="maximum petiole height" xlink:type="simple">PEH</abbrev>/<abbrev xmlns:xlink="http://www.w3.org/1999/xlink" xlink:title="Absolute cephalic size" xlink:type="simple">CS</abbrev></td><td rowspan="1" colspan="1">0.28 ±0.01</td><td rowspan="1" colspan="1">0.29 ±0.00</td><td rowspan="1" colspan="1">0.28 ±0.01</td><td rowspan="1" colspan="1">0.27 ±0.01</td></tr><tr><td rowspan="1" colspan="1">[0.26, 0.30]</td><td rowspan="1" colspan="1">[0.29, 0.30]</td><td rowspan="1" colspan="1">[0.25, 0.32]</td><td rowspan="1" colspan="1">[0.25, 0.31]</td></tr><tr><td rowspan="2" colspan="1">
                <abbrev xmlns:xlink="http://www.w3.org/1999/xlink" xlink:title="maximum height of the petiolar node" xlink:type="simple">NOH</abbrev>/<abbrev xmlns:xlink="http://www.w3.org/1999/xlink" xlink:title="Absolute cephalic size" xlink:type="simple">CS</abbrev></td><td rowspan="1" colspan="1">0.13 ±0.01</td><td rowspan="1" colspan="1">0.15 ±0.01</td><td rowspan="1" colspan="1">0.13 ±0.01</td><td rowspan="1" colspan="1">0.12 ±0.01</td></tr><tr><td rowspan="1" colspan="1">[0.11, 0.15]</td><td rowspan="1" colspan="1">[0.14, 0.17]</td><td rowspan="1" colspan="1">[0.11, 0.16]</td><td rowspan="1" colspan="1">[0.10, 0.15]</td></tr><tr><td rowspan="2" colspan="1">
                <abbrev xmlns:xlink="http://www.w3.org/1999/xlink" xlink:title="Maximum height of the postpetiole in lateral view" xlink:type="simple">PPH</abbrev>/<abbrev xmlns:xlink="http://www.w3.org/1999/xlink" xlink:title="Absolute cephalic size" xlink:type="simple">CS</abbrev></td><td rowspan="1" colspan="1">0.27 ±0.01</td><td rowspan="1" colspan="1">0.26 ±0.01</td><td rowspan="1" colspan="1">0.27 ±0.01</td><td rowspan="1" colspan="1">0.26 ±0.01</td></tr><tr><td rowspan="1" colspan="1">[0.25, 0.30]</td><td rowspan="1" colspan="1">[0.24, 0.27]</td><td rowspan="1" colspan="1">[0.24, 0.31]</td><td rowspan="1" colspan="1">[0.24, 0.28]</td></tr><tr><td rowspan="2" colspan="1">
                <abbrev xmlns:xlink="http://www.w3.org/1999/xlink" xlink:title="Postpetiole length" xlink:type="simple">PPL</abbrev>/<abbrev xmlns:xlink="http://www.w3.org/1999/xlink" xlink:title="Absolute cephalic size" xlink:type="simple">CS</abbrev></td><td rowspan="1" colspan="1">0.30 ±0.02</td><td rowspan="1" colspan="1">0.26 ±0.02</td><td rowspan="1" colspan="1">0.27 ±0.02</td><td rowspan="1" colspan="1">0.27 ±0.02</td></tr><tr><td rowspan="1" colspan="1">[0.25, 0.34]</td><td rowspan="1" colspan="1">[0.24, 0.29]</td><td rowspan="1" colspan="1">[0.23, 0.30]</td><td rowspan="1" colspan="1">[0.23, 0.31]</td></tr></tbody></table></table-wrap></tp:treatment-sec></tp:taxon-treatment>
