# Supplementary material for: Taxonomic revision of the Malagasy Nesomyrmex madecassus species-group using a quantitative morphometric approach
Source: Zookeys. 2016 Jul 6;(603):105–30. doi: 10.3897/zookeys.603.8271 (PMC4978003; doi:10.3897/zookeys.603.8271)
Supplement: XML Treatment for Nesomyrmex madecassus [file zookeys.603.8271-treatment3.xml]

<!DOCTYPE tp:taxon-treatment
  PUBLIC "-//TaxonX//DTD Taxonomic Treatment Publishing DTD v0 20100105//EN" "tax-treatment-NSO.dtd">
<tp:taxon-treatment xmlns:tp="http://www.plazi.org/taxpub"><tp:treatment-meta><kwd-group><label>Taxon classification</label><kwd><named-content content-type="kingdom">Animalia</named-content></kwd><kwd><named-content content-type="order">Hymenoptera</named-content></kwd><kwd><named-content content-type="family">Formicidae</named-content></kwd></kwd-group><mixed-citation publication-type="journal"><person-group><name><surname>Csősz</surname><given-names>Sándor</given-names></name><name><surname>Fisher</surname><given-names>Brian L.</given-names></name></person-group><article-title>Taxonomic revision of the Malagasy <italic><tp:taxon-name><tp:taxon-name-part taxon-name-part-type="genus">Nesomyrmex</tp:taxon-name-part> <tp:taxon-name-part taxon-name-part-type="species">madecassus</tp:taxon-name-part></tp:taxon-name></italic> species-group using a quantitative morphometric approach</article-title><source>Zookeys</source><day>6</day><month>7</month><year>2016</year><volume>2016</volume><issue>603</issue><fpage>105</fpage><lpage>130</lpage><pub-id pub-id-type="doi">10.3897/zookeys.603.8271</pub-id></mixed-citation></tp:treatment-meta><tp:nomenclature><tp:taxon-name>
              <tp:taxon-name-part taxon-name-part-type="genus">Nesomyrmex</tp:taxon-name-part>
              <tp:taxon-name-part taxon-name-part-type="species">madecassus</tp:taxon-name-part>
            </tp:taxon-name><tp:taxon-authority>(Forel, 1892)</tp:taxon-authority><xref ref-type="fig" rid="F6">Figs 10–12</xref><xref ref-type="table" rid="T2">, Table 2</xref></tp:nomenclature><tp:treatment-sec sec-type="type material"><title>Type material investigated.</title><p>
              <bold>Syntype workers</bold>: <ext-link xmlns:xlink="http://www.w3.org/1999/xlink" ext-link-type="uri" xlink:href="http://data.antweb.org/specimen/CASENT0101667" xlink:type="simple">CASENT0101667</ext-link>, (collection code: ANTC3246), <ext-link xmlns:xlink="http://www.w3.org/1999/xlink" ext-link-type="uri" xlink:href="http://data.antweb.org/specimen/CASENT0101687" xlink:type="simple">CASENT0101687</ext-link> (collection code: ANTC3247): [MADAGASCAR, Prov.] Antsiranana, Forêt d’ Andrangoloaka [Antananarivo, <named-content xmlns:xlink="http://www.w3.org/1999/xlink" content-type="dwc:verbatimCoordinates" xlink:type="simple"><named-content content-type="geo-json" specific-use="{&#34;type&#34;:&#34;Point&#34;,&#34;coordinates&#34;:[47.55,-18.91]}" xlink:type="simple">-18.91 N, 47.55 E</named-content></named-content>], Madagascar (Sikora)”, (<ext-link xmlns:xlink="http://www.w3.org/1999/xlink" ext-link-type="uri" xlink:href="http://data.antweb.org/specimen/CASENT0101667" xlink:type="simple">CASENT0101667</ext-link>, <ext-link xmlns:xlink="http://www.w3.org/1999/xlink" ext-link-type="uri" xlink:href="http://data.antweb.org/specimen/CASENT0101687" xlink:type="simple">CASENT0101687</ext-link>, <abbrev xmlns:xlink="http://www.w3.org/1999/xlink" content-type="institution" xlink:title="Muséum d’Histoire Naturelle, Geneva, Switzerland" xlink:type="simple">MHNG</abbrev>);</p></tp:treatment-sec><tp:treatment-sec sec-type="material"><title>Material examined.</title><p>
              <bold>Dark (wild type) phenotype: MADAGASCAR: BLF1626</bold> (collection code: BLF1626, 3w, CAS), <bold>BLF1626(16)</bold> (collection code: BLF1626(16), 2w, CAS): Fianarantsoa, 29 km SSW Ambositra, Ankazomivady, <named-content xmlns:xlink="http://www.w3.org/1999/xlink" content-type="dwc:verbatimCoordinates" xlink:type="simple"><named-content content-type="geo-json" specific-use="{&#34;type&#34;:&#34;Point&#34;,&#34;coordinates&#34;:[47.165,-20.77667]}" xlink:type="simple">N -20.77667, E 47.165</named-content></named-content>, alt 1700 m, B.L. Fisher, 1_14_1998; <bold><ext-link xmlns:xlink="http://www.w3.org/1999/xlink" ext-link-type="uri" xlink:href="http://data.antweb.org/specimen/CASENT0040463" xlink:type="simple">CASENT0040463</ext-link></bold> (collection code: BLF09324, 1w, CAS): Antsiranana, Parc National de Marojejy, 25.4 km 30° NNE Andapa, 10.9 km 311° NW Manantenina, <named-content xmlns:xlink="http://www.w3.org/1999/xlink" content-type="dwc:verbatimCoordinates" xlink:type="simple"><named-content content-type="geo-json" specific-use="{&#34;type&#34;:&#34;Point&#34;,&#34;coordinates&#34;:[49.735,-14.445]}" xlink:type="simple">N -14.445, E 49.735</named-content></named-content>, alt 2000 m, B.L. Fisher, 11_23_2003; <bold><ext-link xmlns:xlink="http://www.w3.org/1999/xlink" ext-link-type="uri" xlink:href="http://data.antweb.org/specimen/CASENT0048441" xlink:type="simple">CASENT0048441</ext-link></bold> (collection code: BLF10513, 2w, CAS): Toamasina, Analamay, <named-content xmlns:xlink="http://www.w3.org/1999/xlink" content-type="dwc:verbatimCoordinates" xlink:type="simple"><named-content content-type="geo-json" specific-use="{&#34;type&#34;:&#34;Point&#34;,&#34;coordinates&#34;:[48.33707,-18.80623]}" xlink:type="simple">N -18.80623, E 48.33707</named-content></named-content>, alt 1068 m, Malagasy ant team, 3_21_2004; <bold><ext-link xmlns:xlink="http://www.w3.org/1999/xlink" ext-link-type="uri" xlink:href="http://data.antweb.org/specimen/CASENT0049029" xlink:type="simple">CASENT0049029</ext-link></bold> (collection code: BLF10704, 2w, CAS): Toamasina, Torotorofotsy, <named-content xmlns:xlink="http://www.w3.org/1999/xlink" content-type="dwc:verbatimCoordinates" xlink:type="simple"><named-content content-type="geo-json" specific-use="{&#34;type&#34;:&#34;Point&#34;,&#34;coordinates&#34;:[48.34737,-18.87082]}" xlink:type="simple">N -18.87082, E 48.34737</named-content></named-content>, alt 1070 m, Malagasy ant team, 3_29_2004; <bold><ext-link xmlns:xlink="http://www.w3.org/1999/xlink" ext-link-type="uri" xlink:href="http://data.antweb.org/specimen/CASENT0051178" xlink:type="simple">CASENT0051178</ext-link></bold> (collection code: BLF10689, 2w, CAS): Toamasina, Torotorofotsy, <named-content xmlns:xlink="http://www.w3.org/1999/xlink" content-type="dwc:verbatimCoordinates" xlink:type="simple"><named-content content-type="geo-json" specific-use="{&#34;type&#34;:&#34;Point&#34;,&#34;coordinates&#34;:[48.34737,-18.87082]}" xlink:type="simple">N -18.87082, E 48.34737</named-content></named-content>, alt 1070 m, Malagasy ant team, 3_28_2004; <bold><ext-link xmlns:xlink="http://www.w3.org/1999/xlink" ext-link-type="uri" xlink:href="http://data.antweb.org/specimen/CASENT0058844" xlink:type="simple">CASENT0058844</ext-link></bold> (collection code: BLF11968, 1w, CAS): Toamasina, Forêt Ambatovy, 14.3 km 57° Moramanga, <named-content xmlns:xlink="http://www.w3.org/1999/xlink" content-type="dwc:verbatimCoordinates" xlink:type="simple"><named-content content-type="geo-json" specific-use="{&#34;type&#34;:&#34;Point&#34;,&#34;coordinates&#34;:[48.32,-18.85083]}" xlink:type="simple">N -18.85083, E 48.32</named-content></named-content>, alt 1075 m, B.L. Fisher, 4_12_2005; <bold><ext-link xmlns:xlink="http://www.w3.org/1999/xlink" ext-link-type="uri" xlink:href="http://data.antweb.org/specimen/CASENT0071372" xlink:type="simple">CASENT0071372</ext-link></bold> (collection code: BLF13809, 1w, CAS), <bold><ext-link xmlns:xlink="http://www.w3.org/1999/xlink" ext-link-type="uri" xlink:href="http://data.antweb.org/specimen/CASENT0071382" xlink:type="simple">CASENT0071382</ext-link></bold> (collection code: BLF13794, 1w, CAS), <bold><ext-link xmlns:xlink="http://www.w3.org/1999/xlink" ext-link-type="uri" xlink:href="http://data.antweb.org/specimen/CASENT0071385" xlink:type="simple">CASENT0071385</ext-link></bold> (collection code: BLF13811, 1w, CAS), <bold><ext-link xmlns:xlink="http://www.w3.org/1999/xlink" ext-link-type="uri" xlink:href="http://data.antweb.org/specimen/CASENT0071427" xlink:type="simple">CASENT0071427</ext-link></bold> (collection code: BLF13798, 1w, CAS), <bold><ext-link xmlns:xlink="http://www.w3.org/1999/xlink" ext-link-type="uri" xlink:href="http://data.antweb.org/specimen/CASENT0071431" xlink:type="simple">CASENT0071431</ext-link></bold> (collection code: BLF13800, 1w, CAS), <bold><ext-link xmlns:xlink="http://www.w3.org/1999/xlink" ext-link-type="uri" xlink:href="http://data.antweb.org/specimen/CASENT0071437" xlink:type="simple">CASENT0071437</ext-link></bold> (collection code: BLF13785, 1w, CAS), <bold><ext-link xmlns:xlink="http://www.w3.org/1999/xlink" ext-link-type="uri" xlink:href="http://data.antweb.org/specimen/CASENT0071439" xlink:type="simple">CASENT0071439</ext-link></bold> (collection code: BLF13775, 1w, CAS): Fianarantsoa, Parc National d’Andringitra, Plateau d’Andohariana, 39.8 km 204° Ambalavao, <named-content xmlns:xlink="http://www.w3.org/1999/xlink" content-type="dwc:verbatimCoordinates" xlink:type="simple"><named-content content-type="geo-json" specific-use="{&#34;type&#34;:&#34;Point&#34;,&#34;coordinates&#34;:[46.90083,-22.18767]}" xlink:type="simple">N -22.18767, E 46.90083</named-content></named-content>, alt 2150 m, B.L. Fisher et al., 4_16_2006; <bold><ext-link xmlns:xlink="http://www.w3.org/1999/xlink" ext-link-type="uri" xlink:href="http://data.antweb.org/specimen/CASENT0097142" xlink:type="simple">CASENT0097142</ext-link></bold> (collection code: MA-01-01D-01, 1w, CAS), <bold><ext-link xmlns:xlink="http://www.w3.org/1999/xlink" ext-link-type="uri" xlink:href="http://data.antweb.org/specimen/CASENT0097143" xlink:type="simple">CASENT0097143</ext-link></bold> (collection code: MA-01-01D-01, 1w, CAS): Diego-Suarez, Parc National Montagne d’Ambre [Petit Lac road], <named-content xmlns:xlink="http://www.w3.org/1999/xlink" content-type="dwc:verbatimCoordinates" xlink:type="simple"><named-content content-type="geo-json" specific-use="{&#34;type&#34;:&#34;Point&#34;,&#34;coordinates&#34;:[49.17917,-12.52028]}" xlink:type="simple">N -12.52028, E 49.17917</named-content></named-content>, alt 1125 m, Irwin, Schlinger, Harin’H, 1_25_2001; <bold><ext-link xmlns:xlink="http://www.w3.org/1999/xlink" ext-link-type="uri" xlink:href="http://data.antweb.org/specimen/CASENT0111762" xlink:type="simple">CASENT0111762</ext-link></bold> (collection code: MG-29-06, 1w, CAS): Fianarantsoa, Miandritsara Forest, 40Km S of Ambositra, <named-content xmlns:xlink="http://www.w3.org/1999/xlink" content-type="dwc:verbatimCoordinates" xlink:type="simple"><named-content content-type="geo-json" specific-use="{&#34;type&#34;:&#34;Point&#34;,&#34;coordinates&#34;:[47.17567,-20.79267]}" xlink:type="simple">N -20.79267, E 47.17567</named-content></named-content>, alt 822 m, Rin’ha, Mike, 1_5_2005; <bold><ext-link xmlns:xlink="http://www.w3.org/1999/xlink" ext-link-type="uri" xlink:href="http://data.antweb.org/specimen/CASENT0112777" xlink:type="simple">CASENT0112777</ext-link></bold> (collection code: MA-02-09C-60, 1w, CAS): Fianarantsoa, Belle Vue trail, Ranomafana National Park, Fianarantsoa Prov., <named-content xmlns:xlink="http://www.w3.org/1999/xlink" content-type="dwc:verbatimCoordinates" xlink:type="simple"><named-content content-type="geo-json" specific-use="{&#34;type&#34;:&#34;Point&#34;,&#34;coordinates&#34;:[47.42017,-21.2665]}" xlink:type="simple">N -21.2665, E 47.42017</named-content></named-content>, alt 1020 m, R. Harin’Hala, 5_4_2003; <bold><ext-link xmlns:xlink="http://www.w3.org/1999/xlink" ext-link-type="uri" xlink:href="http://data.antweb.org/specimen/CASENT0114296" xlink:type="simple">CASENT0114296</ext-link></bold> (collection code: MA-02-09D-06, 1w, CAS): Fianarantsoa, JIRAMA water works near river, Ranomafana National Park, Fianarantsoa Prov., <named-content xmlns:xlink="http://www.w3.org/1999/xlink" content-type="dwc:verbatimCoordinates" xlink:type="simple"><named-content content-type="geo-json" specific-use="{&#34;type&#34;:&#34;Point&#34;,&#34;coordinates&#34;:[47.45217,-21.2485]}" xlink:type="simple">N -21.2485, E 47.45217</named-content></named-content>, alt 690 m, R. Harin’Hala, 12_6_2001; <bold><ext-link xmlns:xlink="http://www.w3.org/1999/xlink" ext-link-type="uri" xlink:href="http://data.antweb.org/specimen/CASENT0118350" xlink:type="simple">CASENT0118350</ext-link></bold> (collection code: MG-29-04, 1w, CAS): Fianarantsoa, Miandritsara Forest, 40Km S of Ambositra, <named-content xmlns:xlink="http://www.w3.org/1999/xlink" content-type="dwc:verbatimCoordinates" xlink:type="simple"><named-content content-type="geo-json" specific-use="{&#34;type&#34;:&#34;Point&#34;,&#34;coordinates&#34;:[47.17567,-20.79267]}" xlink:type="simple">N -20.79267, E 47.17567</named-content></named-content>, alt 822 m, Rin’ha, Mike, 11_14_2004; <bold><ext-link xmlns:xlink="http://www.w3.org/1999/xlink" ext-link-type="uri" xlink:href="http://data.antweb.org/specimen/CASENT0122389" xlink:type="simple">CASENT0122389</ext-link></bold> (collection code: BLF17425, 1w, CAS), <bold><ext-link xmlns:xlink="http://www.w3.org/1999/xlink" ext-link-type="uri" xlink:href="http://data.antweb.org/specimen/CASENT0125701" xlink:type="simple">CASENT0125701</ext-link></bold> (collection code: BLF17430, 1w, CAS), <bold><ext-link xmlns:xlink="http://www.w3.org/1999/xlink" ext-link-type="uri" xlink:href="http://data.antweb.org/specimen/CASENT0125880" xlink:type="simple">CASENT0125880</ext-link></bold> (collection code: BLF17420, 1w, CAS): Antananarivo, Kaloy, <named-content xmlns:xlink="http://www.w3.org/1999/xlink" content-type="dwc:verbatimCoordinates" xlink:type="simple"><named-content content-type="geo-json" specific-use="{&#34;type&#34;:&#34;Point&#34;,&#34;coordinates&#34;:[47.65102,-18.58998]}" xlink:type="simple">N -18.58998, E 47.65102</named-content></named-content>, alt 1423 m, B.L. Fisher et al., 4_27_2007; <bold><ext-link xmlns:xlink="http://www.w3.org/1999/xlink" ext-link-type="uri" xlink:href="http://data.antweb.org/specimen/CASENT0125872" xlink:type="simple">CASENT0125872</ext-link></bold> (collection code: BLF17314, 1w, CAS): Antananarivo, Ambohimanga, <named-content xmlns:xlink="http://www.w3.org/1999/xlink" content-type="dwc:verbatimCoordinates" xlink:type="simple"><named-content content-type="geo-json" specific-use="{&#34;type&#34;:&#34;Point&#34;,&#34;coordinates&#34;:[47.56447,-18.76125]}" xlink:type="simple">N -18.76125, E 47.56447</named-content></named-content>, alt 1361 m, B.L. Fisher et al., 4_26_2007; <bold><ext-link xmlns:xlink="http://www.w3.org/1999/xlink" ext-link-type="uri" xlink:href="http://data.antweb.org/specimen/CASENT0127628" xlink:type="simple">CASENT0127628</ext-link></bold> (collection code: BLF01989, 1w, CAS): Antsiranana, R.S. Manongarivo, 20.4 km 219° SW Antanambao, <named-content xmlns:xlink="http://www.w3.org/1999/xlink" content-type="dwc:verbatimCoordinates" xlink:type="simple"><named-content content-type="geo-json" specific-use="{&#34;type&#34;:&#34;Point&#34;,&#34;coordinates&#34;:[48.40167,-14.04667]}" xlink:type="simple">N -14.04667, E 48.40167</named-content></named-content>, alt 1860 m, B.L. Fisher, 11_3_1998; <bold><ext-link xmlns:xlink="http://www.w3.org/1999/xlink" ext-link-type="uri" xlink:href="http://data.antweb.org/specimen/CASENT0127627" xlink:type="simple">CASENT0127627</ext-link></bold> (collection code: BLF01972, 3w, CAS): Antsiranana, Prov. Antsiranana R.S. Manongarivo 17.3 km 218° SW Antanambao, <named-content xmlns:xlink="http://www.w3.org/1999/xlink" content-type="dwc:verbatimCoordinates" xlink:type="simple"><named-content content-type="geo-json" specific-use="{&#34;type&#34;:&#34;Point&#34;,&#34;coordinates&#34;:[48.41833,-14.02167]}" xlink:type="simple">N -14.02167, E 48.41833</named-content></named-content>, alt 1580 m, B.L. Fisher, 10_27_1998; <bold><ext-link xmlns:xlink="http://www.w3.org/1999/xlink" ext-link-type="uri" xlink:href="http://data.antweb.org/specimen/CASENT0127629" xlink:type="simple">CASENT0127629</ext-link></bold> (collection code: MA-01-01A-01, 1w, CAS): Diego-Suarez, Parc National Montagne d’Ambre [1st campsite], <named-content xmlns:xlink="http://www.w3.org/1999/xlink" content-type="dwc:verbatimCoordinates" xlink:type="simple"><named-content content-type="geo-json" specific-use="{&#34;type&#34;:&#34;Point&#34;,&#34;coordinates&#34;:[49.18139,-12.51444]}" xlink:type="simple">N -12.51444, E 49.18139</named-content></named-content>, alt 960 m, Irwin, Schlinger, Harin’H, 1_21_2001; <bold><ext-link xmlns:xlink="http://www.w3.org/1999/xlink" ext-link-type="uri" xlink:href="http://data.antweb.org/specimen/CASENT0127630" xlink:type="simple">CASENT0127630</ext-link></bold> (collection code: ANTC8395, 2w, CAS): Antsiranana, RNI Marojejy, 11 km NW Manantenina, <named-content xmlns:xlink="http://www.w3.org/1999/xlink" content-type="dwc:verbatimCoordinates" xlink:type="simple"><named-content content-type="geo-json" specific-use="{&#34;type&#34;:&#34;Point&#34;,&#34;coordinates&#34;:[49.73333,-14.45]}" xlink:type="simple">N -14.45, E 49.73333</named-content></named-content>, alt 1875 m, E.L. Quinter, 11_13_1996; <bold><ext-link xmlns:xlink="http://www.w3.org/1999/xlink" ext-link-type="uri" xlink:href="http://data.antweb.org/specimen/CASENT0127636" xlink:type="simple">CASENT0127636</ext-link></bold> (collection code: ASS(03)-1, 2w, CAS): Fianarantsoa, Rés. Andringitra, Plateau d’Andohariana, base of Pic d’Ivangomena, <named-content xmlns:xlink="http://www.w3.org/1999/xlink" content-type="dwc:verbatimCoordinates" xlink:type="simple"><named-content content-type="geo-json" specific-use="{&#34;type&#34;:&#34;Point&#34;,&#34;coordinates&#34;:[46.9,-22.2]}" xlink:type="simple">N -22.2, E 46.9</named-content></named-content>, alt 2050 m, Goodman leg., 9_3_1995; <bold><ext-link xmlns:xlink="http://www.w3.org/1999/xlink" ext-link-type="uri" xlink:href="http://data.antweb.org/specimen/CASENT0127647" xlink:type="simple">CASENT0127647</ext-link></bold> (collection code: BLF01755, 2w, CAS): Fianarantsoa, 8.0 km NE Ivohibe, <named-content xmlns:xlink="http://www.w3.org/1999/xlink" content-type="dwc:verbatimCoordinates" xlink:type="simple"><named-content content-type="geo-json" specific-use="{&#34;type&#34;:&#34;Point&#34;,&#34;coordinates&#34;:[46.89833,-22.42167]}" xlink:type="simple">N -22.42167, E 46.89833</named-content></named-content>, alt 1200 m, B.L. Fisher (Sylvain), 11_3_1997; <bold><ext-link xmlns:xlink="http://www.w3.org/1999/xlink" ext-link-type="uri" xlink:href="http://data.antweb.org/specimen/CASENT0136019" xlink:type="simple">CASENT0136019</ext-link></bold> (collection code: BLF18083, 1w, CAS): Antsiranana, Parc National Montagne d’Ambre, Lac maudit, <named-content xmlns:xlink="http://www.w3.org/1999/xlink" content-type="dwc:verbatimCoordinates" xlink:type="simple"><named-content content-type="geo-json" specific-use="{&#34;type&#34;:&#34;Point&#34;,&#34;coordinates&#34;:[49.15147,-12.58502]}" xlink:type="simple">N -12.58502, E 49.15147</named-content></named-content>, alt 1250 m, B.L. Fisher et al., 11_13_2007; <bold><ext-link xmlns:xlink="http://www.w3.org/1999/xlink" ext-link-type="uri" xlink:href="http://data.antweb.org/specimen/CASENT0142139" xlink:type="simple">CASENT0142139</ext-link></bold> (collection code: BLF20488, 1w, CAS), <bold><ext-link xmlns:xlink="http://www.w3.org/1999/xlink" ext-link-type="uri" xlink:href="http://data.antweb.org/specimen/CASENT0142157" xlink:type="simple">CASENT0142157</ext-link></bold> (collection code: BLF20480, 1w, CAS): Fianarantsoa, Parc naturel communautaire, 28.5 km SW Ambositra, <named-content xmlns:xlink="http://www.w3.org/1999/xlink" content-type="dwc:verbatimCoordinates" xlink:type="simple"><named-content content-type="geo-json" specific-use="{&#34;type&#34;:&#34;Point&#34;,&#34;coordinates&#34;:[47.16699,-20.78414]}" xlink:type="simple">N -20.78414, E 47.16699</named-content></named-content>, alt 1780 m, B.L. Fisher et al., 5_21_2008; <bold><ext-link xmlns:xlink="http://www.w3.org/1999/xlink" ext-link-type="uri" xlink:href="http://data.antweb.org/specimen/CASENT0212236" xlink:type="simple">CASENT0212236</ext-link></bold> (collection code: BLF26175, 1w, CAS): Antsiranana, Parc National Montagne d’Ambre, <named-content xmlns:xlink="http://www.w3.org/1999/xlink" content-type="dwc:verbatimCoordinates" xlink:type="simple"><named-content content-type="geo-json" specific-use="{&#34;type&#34;:&#34;Point&#34;,&#34;coordinates&#34;:[49.17957,-12.51778]}" xlink:type="simple">N -12.51778, E 49.17957</named-content></named-content>, alt 1000 m, B.L. Fisher et al., 3_6_2011; <bold><ext-link xmlns:xlink="http://www.w3.org/1999/xlink" ext-link-type="uri" xlink:href="http://data.antweb.org/specimen/CASENT0227041" xlink:type="simple">CASENT0227041</ext-link></bold> (collection code: BLF01989, 1w, <!--PageBreak-->CAS, <ext-link xmlns:xlink="http://www.w3.org/1999/xlink" ext-link-type="uri" xlink:href="http://data.antweb.org/specimen/CASENT0227040" xlink:type="simple">CASENT0227040</ext-link>), <bold><ext-link xmlns:xlink="http://www.w3.org/1999/xlink" ext-link-type="uri" xlink:href="http://data.antweb.org/specimen/CASENT0227050" xlink:type="simple">CASENT0227050</ext-link></bold> (collection code: BLF01989, 1w, CAS), <bold><ext-link xmlns:xlink="http://www.w3.org/1999/xlink" ext-link-type="uri" xlink:href="http://data.antweb.org/specimen/CASENT0227052" xlink:type="simple">CASENT0227052</ext-link></bold> (collection code: BLF01989, 1w, CAS): Antsiranana, R.S. Manongarivo, 20.4 km 219° SW Antanambao, <named-content xmlns:xlink="http://www.w3.org/1999/xlink" content-type="dwc:verbatimCoordinates" xlink:type="simple"><named-content content-type="geo-json" specific-use="{&#34;type&#34;:&#34;Point&#34;,&#34;coordinates&#34;:[48.40167,-14.04667]}" xlink:type="simple">N -14.04667, E 48.40167</named-content></named-content>, alt 1860 m, B.L. Fisher, 11_3_1998; <bold><ext-link xmlns:xlink="http://www.w3.org/1999/xlink" ext-link-type="uri" xlink:href="http://data.antweb.org/specimen/CASENT0230550" xlink:type="simple">CASENT0230550</ext-link></bold> (collection code: BLF26169, 1w, CAS), <bold><ext-link xmlns:xlink="http://www.w3.org/1999/xlink" ext-link-type="uri" xlink:href="http://data.antweb.org/specimen/CASENT0245051" xlink:type="simple">CASENT0245051</ext-link></bold> (collection code: BLF26169, 1w, CAS, <ext-link xmlns:xlink="http://www.w3.org/1999/xlink" ext-link-type="uri" xlink:href="http://data.antweb.org/specimen/CASENT0409551" xlink:type="simple">CASENT0409551</ext-link>): Antsiranana, Parc National Montagne d’Ambre, <named-content xmlns:xlink="http://www.w3.org/1999/xlink" content-type="dwc:verbatimCoordinates" xlink:type="simple"><named-content content-type="geo-json" specific-use="{&#34;type&#34;:&#34;Point&#34;,&#34;coordinates&#34;:[49.17957,-12.51778]}" xlink:type="simple">N -12.51778, E 49.17957</named-content></named-content>, alt 1000 m, B.L. Fisher et al., 3_6_2011; <bold><ext-link xmlns:xlink="http://www.w3.org/1999/xlink" ext-link-type="uri" xlink:href="http://data.antweb.org/specimen/CASENT0274650" xlink:type="simple">CASENT0274650</ext-link></bold> (collection code: BLF28278, 1w, CAS): Antananarivo, Réserve Speciale d’Ambohitantely, <named-content xmlns:xlink="http://www.w3.org/1999/xlink" content-type="dwc:verbatimCoordinates" xlink:type="simple"><named-content content-type="geo-json" specific-use="{&#34;type&#34;:&#34;Point&#34;,&#34;coordinates&#34;:[47.2774,-18.22444]}" xlink:type="simple">N -18.22444, E 47.2774</named-content></named-content>, alt 1490 m, B.L. Fisher et al., 3_9_2012; <bold><ext-link xmlns:xlink="http://www.w3.org/1999/xlink" ext-link-type="uri" xlink:href="http://data.antweb.org/specimen/CASENT0275845" xlink:type="simple">CASENT0275845</ext-link></bold> (collection code: BLF28339, 1w, CAS): Antananarivo, Mandraka Park, <named-content xmlns:xlink="http://www.w3.org/1999/xlink" content-type="dwc:verbatimCoordinates" xlink:type="simple"><named-content content-type="geo-json" specific-use="{&#34;type&#34;:&#34;Point&#34;,&#34;coordinates&#34;:[47.90786,-18.9019]}" xlink:type="simple">N -18.9019, E 47.90786</named-content></named-content>, alt 1360 m, B.L. Fisher et al., 3_11_2012; <bold><ext-link xmlns:xlink="http://www.w3.org/1999/xlink" ext-link-type="uri" xlink:href="http://data.antweb.org/specimen/CASENT0409550" xlink:type="simple">CASENT0409550</ext-link></bold> (collection code: BLF02398, 1w, CAS), <bold><ext-link xmlns:xlink="http://www.w3.org/1999/xlink" ext-link-type="uri" xlink:href="http://data.antweb.org/specimen/CASENT0409551" xlink:type="simple">CASENT0409551</ext-link></bold> (collection code: BLF02398, 1w, CAS): Antananarivo, 3 km 41° NE Andranomay, 11.5 km 147° SSE Anjozorobe, <named-content xmlns:xlink="http://www.w3.org/1999/xlink" content-type="dwc:verbatimCoordinates" xlink:type="simple"><named-content content-type="geo-json" specific-use="{&#34;type&#34;:&#34;Point&#34;,&#34;coordinates&#34;:[47.96,-18.47333]}" xlink:type="simple">N -18.47333, E 47.96</named-content></named-content>, alt 1300 m, Fisher, Griswold et al., 12_5_2000; <bold><ext-link xmlns:xlink="http://www.w3.org/1999/xlink" ext-link-type="uri" xlink:href="http://data.antweb.org/specimen/CASENT0486880" xlink:type="simple">CASENT0486880</ext-link></bold> (collection code: BLF09120, 1w, CAS), <bold><ext-link xmlns:xlink="http://www.w3.org/1999/xlink" ext-link-type="uri" xlink:href="http://data.antweb.org/specimen/CASENT0487129" xlink:type="simple">CASENT0487129</ext-link></bold> (collection code: BLF09369, 2w, CAS), <bold><ext-link xmlns:xlink="http://www.w3.org/1999/xlink" ext-link-type="uri" xlink:href="http://data.antweb.org/specimen/CASENT0487141" xlink:type="simple">CASENT0487141</ext-link></bold> (collection code: BLF09412, 2w, CAS), <bold><ext-link xmlns:xlink="http://www.w3.org/1999/xlink" ext-link-type="uri" xlink:href="http://data.antweb.org/specimen/CASENT0487143" xlink:type="simple">CASENT0487143</ext-link></bold> (collection code: BLF09412, 2w, CAS), <bold><ext-link xmlns:xlink="http://www.w3.org/1999/xlink" ext-link-type="uri" xlink:href="http://data.antweb.org/specimen/CASENT0487177" xlink:type="simple">CASENT0487177</ext-link></bold> (collection code: BLF09372, 2w, CAS), <bold><ext-link xmlns:xlink="http://www.w3.org/1999/xlink" ext-link-type="uri" xlink:href="http://data.antweb.org/specimen/CASENT0487210" xlink:type="simple">CASENT0487210</ext-link></bold> (collection code: BLF09416, 2w, CAS), <bold><ext-link xmlns:xlink="http://www.w3.org/1999/xlink" ext-link-type="uri" xlink:href="http://data.antweb.org/specimen/CASENT0487357" xlink:type="simple">CASENT0487357</ext-link></bold> (collection code: BLF09315, 4w, CAS): Antsiranana, Parc National de Marojejy, 25.7 km 32° NNE Andapa, 10.3 km 314° NW Manantenina, <named-content xmlns:xlink="http://www.w3.org/1999/xlink" content-type="dwc:verbatimCoordinates" xlink:type="simple"><named-content content-type="geo-json" specific-use="{&#34;type&#34;:&#34;Point&#34;,&#34;coordinates&#34;:[49.74167,-14.445]}" xlink:type="simple">N -14.445, E 49.74167</named-content></named-content>, alt 1575 m, B.L. Fisher, 11_22_2003; MCZENT0576254 (1w, <abbrev xmlns:xlink="http://www.w3.org/1999/xlink" content-type="institution" xlink:title="Museum of Comparative Zoology, Cambridge, Massachusetts, U.S.A." xlink:type="simple">MCZ</abbrev>): Antsiranana, 10k NE Antananarivo lac Alarobie, G.D. Alpert, 3_10_1991;</p><p>
              <bold>Ocher phenotype: <ext-link xmlns:xlink="http://www.w3.org/1999/xlink" ext-link-type="uri" xlink:href="http://data.antweb.org/specimen/CASENT0119572" xlink:type="simple">CASENT0119572</ext-link></bold> (collection code: BLF15013, 1w, CAS), <bold><ext-link xmlns:xlink="http://www.w3.org/1999/xlink" ext-link-type="uri" xlink:href="http://data.antweb.org/specimen/CASENT0119575" xlink:type="simple">CASENT0119575</ext-link></bold> (collection code: BLF15088, 1w, CAS), <bold><ext-link xmlns:xlink="http://www.w3.org/1999/xlink" ext-link-type="uri" xlink:href="http://data.antweb.org/specimen/CASENT0119580" xlink:type="simple">CASENT0119580</ext-link></bold> (collection code: BLF15089, 1w, CAS): Fianarantsoa, Parc National Befotaka-Midongy, Papango 28.5km S Midongy-Sud, Mount Papango, <named-content xmlns:xlink="http://www.w3.org/1999/xlink" content-type="dwc:verbatimCoordinates" xlink:type="simple"><named-content content-type="geo-json" specific-use="{&#34;type&#34;:&#34;Point&#34;,&#34;coordinates&#34;:[46.9575,-23.84083]}" xlink:type="simple">N -23.84083, E 46.9575</named-content></named-content>, alt 1250 m, B.L. Fisher et al., 11_19_2006; <bold><ext-link xmlns:xlink="http://www.w3.org/1999/xlink" ext-link-type="uri" xlink:href="http://data.antweb.org/specimen/CASENT0149638" xlink:type="simple">CASENT0149638</ext-link></bold> (collection code: BLF21513, 1w, CAS, <ext-link xmlns:xlink="http://www.w3.org/1999/xlink" ext-link-type="uri" xlink:href="http://data.antweb.org/specimen/CASENT0149638" xlink:type="simple">CASENT0149638</ext-link>): Toliara, Réserve Spéciale Kalambatritra, <named-content xmlns:xlink="http://www.w3.org/1999/xlink" content-type="dwc:verbatimCoordinates" xlink:type="simple"><named-content content-type="geo-json" specific-use="{&#34;type&#34;:&#34;Point&#34;,&#34;coordinates&#34;:[46.4583,-23.4185]}" xlink:type="simple">N -23.4185, E 46.4583</named-content></named-content>, alt 1365 m, B.L. Fisher et al., 2_8_2009; <bold><ext-link xmlns:xlink="http://www.w3.org/1999/xlink" ext-link-type="uri" xlink:href="http://data.antweb.org/specimen/CASENT0148666" xlink:type="simple">CASENT0148666</ext-link></bold> (collection code: BLF21476, 1w, CAS): Toliara, Réserve Spéciale Kalambatritra, Betanana, <named-content xmlns:xlink="http://www.w3.org/1999/xlink" content-type="dwc:verbatimCoordinates" xlink:type="simple"><named-content content-type="geo-json" specific-use="{&#34;type&#34;:&#34;Point&#34;,&#34;coordinates&#34;:[46.459,-23.4144]}" xlink:type="simple">N -23.4144, E 46.459</named-content></named-content>, alt 1360 m, B.L. Fisher et al., 2_8_2009; <bold><ext-link xmlns:xlink="http://www.w3.org/1999/xlink" ext-link-type="uri" xlink:href="http://data.antweb.org/specimen/CASENT0192603" xlink:type="simple">CASENT0192603</ext-link></bold> (collection code: BLF01626, 1w, CAS): Fianarantsoa, 29 km SSW Ambositra, Ankazomivady, <named-content xmlns:xlink="http://www.w3.org/1999/xlink" content-type="dwc:verbatimCoordinates" xlink:type="simple"><named-content content-type="geo-json" specific-use="{&#34;type&#34;:&#34;Point&#34;,&#34;coordinates&#34;:[47.165,-20.77667]}" xlink:type="simple">N -20.77667, E 47.165</named-content></named-content>, alt 1700 m, B.L. Fisher, 1_14_1998; <bold><ext-link xmlns:xlink="http://www.w3.org/1999/xlink" ext-link-type="uri" xlink:href="http://data.antweb.org/specimen/CASENT0141296" xlink:type="simple">CASENT0141296</ext-link></bold> (collection code: BLF20465, 1w, CAS): Fianarantsoa, Parc naturel communautaire, 28.5 km SW Ambositra, <named-content xmlns:xlink="http://www.w3.org/1999/xlink" content-type="dwc:verbatimCoordinates" xlink:type="simple"><named-content content-type="geo-json" specific-use="{&#34;type&#34;:&#34;Point&#34;,&#34;coordinates&#34;:[47.16699,-20.78414]}" xlink:type="simple">N -20.78414, E 47.16699</named-content></named-content>, alt 1780 m, B.L. Fisher et al., 5_21_2008; <bold><ext-link xmlns:xlink="http://www.w3.org/1999/xlink" ext-link-type="uri" xlink:href="http://data.antweb.org/specimen/CASENT0127621" xlink:type="simple">CASENT0127621</ext-link></bold> (collection code: BLF01626, 4w, CAS): Fianarantsoa, 29 km SSW Ambositra, Ankazomivady, <named-content xmlns:xlink="http://www.w3.org/1999/xlink" content-type="dwc:verbatimCoordinates" xlink:type="simple"><named-content content-type="geo-json" specific-use="{&#34;type&#34;:&#34;Point&#34;,&#34;coordinates&#34;:[47.165,-20.77667]}" xlink:type="simple">N -20.77667, E 47.165</named-content></named-content>, alt 1700 m, B.L. Fisher, 1_14_1998; <bold><ext-link xmlns:xlink="http://www.w3.org/1999/xlink" ext-link-type="uri" xlink:href="http://data.antweb.org/specimen/CASENT0127626" xlink:type="simple">CASENT0127626</ext-link></bold> (collection code: BLF01989, 1w, CAS): Antsiranana, R.S. Manongarivo, 20.4 km 219° SW Antanambao, <named-content xmlns:xlink="http://www.w3.org/1999/xlink" content-type="dwc:verbatimCoordinates" xlink:type="simple"><named-content content-type="geo-json" specific-use="{&#34;type&#34;:&#34;Point&#34;,&#34;coordinates&#34;:[48.40167,-14.04667]}" xlink:type="simple">N -14.04667, E 48.40167</named-content></named-content>, alt 1860 m, B.L. Fisher, 11_3_1998;</p></tp:treatment-sec><tp:treatment-sec sec-type="description"><title>Description of workers.</title><p>Body color: brown; black; rarely yellow. Body color pattern: Body concolorous. If yellow, body concolorous, clava, femora and 1st gastral tergite darker. Absolute cephalic size: 692 [616, 763]. <abbrev xmlns:xlink="http://www.w3.org/1999/xlink" xlink:type="simple"><def><p>Cephalic length vs. Maximum <!--PageBreak-->width of head capsule  </p></def>(CL/CWb)</abbrev>: 1.18 [1.13, 1.22]. <abbrev xmlns:xlink="http://www.w3.org/1999/xlink" xlink:type="simple"><def><p>Postocular distance vs. cephalic length </p></def>(PoOc/CL)</abbrev>: 0.46 [0.43, 0.48]. Postocular sides of cranium contour frontal view orientation: converging posteriorly. Postocular sides of cranium contour frontal view shape: convex. Vertex contour line in frontal view shape: straight; slightly concave. Vertex sculpture: main sculpture inconspuous, ground sculpture smooth. Gena contour line in frontal view shape: convex. Genae contour from anterior view orientation: converging. Gena sculpture: rugoso-reticulate with feeble areolate ground sculpture. Concentric carinae laterally surrounding antennal foramen: present. <abbrev xmlns:xlink="http://www.w3.org/1999/xlink" xlink:type="simple"><def><p>Eye length vs. absolute cephalic size </p></def>(EL/CS)</abbrev>: 0.26 [0.24, 0.28]. <abbrev xmlns:xlink="http://www.w3.org/1999/xlink" xlink:type="simple"><def><p>Frontal carina distance vs. absolute cephalic size </p></def>(FRS/CS)</abbrev>: 0.31 [0.29, 0.33]. Longitudinal carinae on median region of frons: absent. Smooth median region on frons: present. Antennomere count: 12. <abbrev xmlns:xlink="http://www.w3.org/1999/xlink" xlink:type="simple"><def><p>Scape length vs. absolute cephalic size </p></def>(SL/CS)</abbrev>: 0.78 [0.72, 0.82]. Median clypeal notch: variable. Ground sculpture of submedian area of clypeus: present. Median carina of clypeus: absent. Lateral carinae of clypeus: present. Metanotal depression: variable. Dorsal region of mesosoma sculpture: areolate ground sculpture, superimposed by dispersed rugae. Lateral region of pronotum sculpture: areolate ground sculpture, main sculpture dispersed costate. Mesopleuron sculpture: ground sculpture areolate, main sculpture absent. Metapleuron sculpture: ground sculpture areolate, main sculpture absent. <abbrev xmlns:xlink="http://www.w3.org/1999/xlink" xlink:type="simple"><def><p>Petiole width vs. absolute cephalic size </p></def>(PEW/CS)</abbrev>: 0.22 [0.19, 0.24]. Anterior profile of petiolar node contour line in lateral view shape: concave. Dorso-caudal petiolar profile contour line in lateral view shape: convex. Dorsal region of petiole sculpture: ground sculpture areolate, main sculpture absent. <abbrev xmlns:xlink="http://www.w3.org/1999/xlink" xlink:type="simple"><def><p>Postpetiole width vs. absolute cephalic size </p></def>(PPW/CS)</abbrev>: 0.35 [0.29, 0.39]. Dorsal region of postpetiole sculpture: ground sculpture areolate, main sculpture absent.</p><fig id="F6" position="float" orientation="portrait"><label>Figures 10–12.</label><caption><p>
          <italic><tp:taxon-name><tp:taxon-name-part taxon-name-part-type="genus">Nesomyrmex</tp:taxon-name-part> <tp:taxon-name-part taxon-name-part-type="species">madecassus</tp:taxon-name-part></tp:taxon-name></italic> non-type worker (<ext-link xmlns:xlink="http://www.w3.org/1999/xlink" ext-link-type="uri" xlink:href="http://data.antweb.org/specimen/CASENT0487142" xlink:type="simple">CASENT0487142</ext-link>). Head in full-face view (<bold>10</bold>), dorsal view of the body (<bold>11</bold>), lateral view of the body (<bold>12</bold>).</p></caption><graphic xmlns:xlink="http://www.w3.org/1999/xlink" xlink:href="zookeys-603-105-g006.jpg" position="float" orientation="portrait" xlink:type="simple" id="oo_94871.jpg"/></fig></tp:treatment-sec><tp:treatment-sec sec-type="diagnosis"><title>Diagnosis.</title><p>Workers of this species differ from that of <italic><tp:taxon-name><tp:taxon-name-part taxon-name-part-type="genus">Nesomyrmex</tp:taxon-name-part> <tp:taxon-name-part taxon-name-part-type="species">gibber</tp:taxon-name-part></tp:taxon-name></italic> by having no mesothoracic hump, and from <italic><tp:taxon-name><tp:taxon-name-part taxon-name-part-type="genus">Nesomyrmex</tp:taxon-name-part> <tp:taxon-name-part taxon-name-part-type="species">flavus</tp:taxon-name-part></tp:taxon-name></italic> sp. n. and <italic><tp:taxon-name><tp:taxon-name-part taxon-name-part-type="genus">Nesomyrmex</tp:taxon-name-part> <tp:taxon-name-part taxon-name-part-type="species">nitidus</tp:taxon-name-part></tp:taxon-name></italic> sp. n. by its dark brown color versus the light yellow hue of the two latter species.</p><p>The dark color in <italic><tp:taxon-name><tp:taxon-name-part taxon-name-part-type="species">madecassus</tp:taxon-name-part></tp:taxon-name></italic> populations is dominant across the entire known distributional area, and comprises ~95% of the examined material. However, a rare, lighter-colored <italic><tp:taxon-name><tp:taxon-name-part taxon-name-part-type="species">madecassus</tp:taxon-name-part></tp:taxon-name></italic> phenotype (ocher phenotype) was also found in a few localities. There is no evidence, other than color, that would suport heterospecifity of these two discrete phenotypes of <italic><tp:taxon-name><tp:taxon-name-part taxon-name-part-type="genus">Nesomyrmex</tp:taxon-name-part> <tp:taxon-name-part taxon-name-part-type="species">madecassus</tp:taxon-name-part></tp:taxon-name></italic> workers and no correlation was found between elevational cline and color. Only one mixed sample is known to include both ocher and dark phenotype. Ocher <italic><tp:taxon-name><tp:taxon-name-part taxon-name-part-type="species">madecassus</tp:taxon-name-part></tp:taxon-name></italic> phenotypes are darker than the majority of <italic><tp:taxon-name><tp:taxon-name-part taxon-name-part-type="genus">Nesomyrmex</tp:taxon-name-part> <tp:taxon-name-part taxon-name-part-type="species">flavus</tp:taxon-name-part></tp:taxon-name></italic> and <italic><tp:taxon-name><tp:taxon-name-part taxon-name-part-type="genus">Nesomyrmex</tp:taxon-name-part> <tp:taxon-name-part taxon-name-part-type="species">nitidus</tp:taxon-name-part></tp:taxon-name></italic> workers and also differ from the latter species by having brown femora and a dark patch on the first gastral tergite.</p><p>
              <italic><tp:taxon-name><tp:taxon-name-part taxon-name-part-type="genus">Nesomyrmex</tp:taxon-name-part> <tp:taxon-name-part taxon-name-part-type="species">madecassus</tp:taxon-name-part></tp:taxon-name></italic> workers (including ocher phenotypes) can be separated from those of <italic><tp:taxon-name><tp:taxon-name-part taxon-name-part-type="genus">Nesomyrmex</tp:taxon-name-part> <tp:taxon-name-part taxon-name-part-type="species">flavus</tp:taxon-name-part></tp:taxon-name></italic> and <italic><tp:taxon-name><tp:taxon-name-part taxon-name-part-type="genus">Nesomyrmex</tp:taxon-name-part> <tp:taxon-name-part taxon-name-part-type="species">nitidus</tp:taxon-name-part></tp:taxon-name></italic> using the ratio of postocular area to cephalic width including compound eyes (<abbrev xmlns:xlink="http://www.w3.org/1999/xlink" xlink:title="Postocular distance" xlink:type="simple">PoOC</abbrev>/<abbrev xmlns:xlink="http://www.w3.org/1999/xlink" xlink:title="Maximum width of the head" xlink:type="simple">CW</abbrev>), which yielded only three misclassified cases:</p><p>
              <italic><tp:taxon-name><tp:taxon-name-part taxon-name-part-type="species">madecassus</tp:taxon-name-part></tp:taxon-name></italic> (n = 84) = 1.92 (1.77, 2.07), [5-95% percentiles: min. 1.85, max. 2.01]</p><p>
              <italic><tp:taxon-name><tp:taxon-name-part taxon-name-part-type="species">flavus</tp:taxon-name-part></tp:taxon-name></italic> (n = 61) = 1.73 (1.53, 1.89), [5-95% percentiles: min. 1.60, max. 1.84]</p><p>
              <italic><tp:taxon-name><tp:taxon-name-part taxon-name-part-type="species">nitidus</tp:taxon-name-part></tp:taxon-name></italic> (n = 79) = 1.73 (1.52, 1.85), [5-95% percentiles: min. 1.63, max. 1.83]</p><!--PageBreak--><p>A more precise means to separate ocher <italic><tp:taxon-name><tp:taxon-name-part taxon-name-part-type="species">madecassus</tp:taxon-name-part></tp:taxon-name></italic> phenotype from workers of <italic><tp:taxon-name><tp:taxon-name-part taxon-name-part-type="genus">Nesomyrmex</tp:taxon-name-part> <tp:taxon-name-part taxon-name-part-type="species">flavus</tp:taxon-name-part></tp:taxon-name></italic> and <italic><tp:taxon-name><tp:taxon-name-part taxon-name-part-type="genus">Nesomyrmex</tp:taxon-name-part> <tp:taxon-name-part taxon-name-part-type="species">nitidus</tp:taxon-name-part></tp:taxon-name></italic> may be necessary. In these cases, a discriminant D4 funtion (D4 = +0.0511*<abbrev xmlns:xlink="http://www.w3.org/1999/xlink" xlink:title="Postocular distance" xlink:type="simple">PoOC</abbrev> -0.0486*<abbrev xmlns:xlink="http://www.w3.org/1999/xlink" xlink:title="Maximum width of the head" xlink:type="simple">CW</abbrev> -0.0702*<abbrev xmlns:xlink="http://www.w3.org/1999/xlink" xlink:title="Maximum width of petiole in dorsal view" xlink:type="simple">PEW</abbrev> +0.0435*<abbrev xmlns:xlink="http://www.w3.org/1999/xlink" xlink:title="Diagonal petiolar length in lateral view; measured from anterior corner of subpetiolar process to dorso-caudal corner of caudal cylinder" xlink:type="simple">PEL</abbrev> +8.3829) provides a moderately time consuming classification tool yielding non-overlapping ranges between <italic><tp:taxon-name><tp:taxon-name-part taxon-name-part-type="species">madecassus</tp:taxon-name-part></tp:taxon-name></italic> workers and that of <italic><tp:taxon-name><tp:taxon-name-part taxon-name-part-type="species">flavus</tp:taxon-name-part></tp:taxon-name></italic> and <italic><tp:taxon-name><tp:taxon-name-part taxon-name-part-type="species">nitidus</tp:taxon-name-part></tp:taxon-name></italic> (morphometric data are given in micrometers):</p><p>
              <italic><tp:taxon-name><tp:taxon-name-part taxon-name-part-type="species">madecassus</tp:taxon-name-part></tp:taxon-name></italic> D4 (n = 84) = -1.70 [-4.61, 0.26]</p><p>
              <italic><tp:taxon-name><tp:taxon-name-part taxon-name-part-type="species">flavus</tp:taxon-name-part></tp:taxon-name></italic> D4 (n = 61) = +2.39 [0.42, 5.02]</p><p>
              <italic><tp:taxon-name><tp:taxon-name-part taxon-name-part-type="species">nitidus</tp:taxon-name-part></tp:taxon-name></italic> D4 (n = 79) = +3.18 [0.51, 5.98]</p></tp:treatment-sec><tp:treatment-sec sec-type="biology"><title>Biology and distribution.</title><p>This species is known to occur in Madagascar’s rain forests at very high altitudes between 690 and 2150 m, mean: 1538 m (Fig. <xref ref-type="fig" rid="F3">3</xref>). This species is known to forage in low vegetation, nests can often be found in dead twigs, or rarely in leaf litter (leaf mold, rotten wood), or in rotten tree stumps.</p></tp:treatment-sec><tp:treatment-sec><!--Section generated to contain objects referenced in tp:taxon-treatment.--><table-wrap id="T2" position="float" orientation="portrait"><label>Table 2.</label><caption><p>Mean of morphometric ratios calculated species-wise on individual level. Morphometric traits are divided by absolute cephalic size (<abbrev xmlns:xlink="http://www.w3.org/1999/xlink" xlink:title="Absolute cephalic size" xlink:type="simple">CS</abbrev>), ±SD are provided in the upper row, minimum and maximum values are given in parentheses in the lower row.</p></caption><table id="TID0EENBG" rules="all"><tbody><tr><th rowspan="1" colspan="1"/><th rowspan="1" colspan="1">
                <tp:taxon-name><tp:taxon-name-part taxon-name-part-type="species">flavus</tp:taxon-name-part></tp:taxon-name>
                <break/> (n = 61)</th><th rowspan="1" colspan="1">
                <tp:taxon-name><tp:taxon-name-part taxon-name-part-type="species">gibber</tp:taxon-name-part></tp:taxon-name>
                <break/> (n = 7)</th><th rowspan="1" colspan="1">
                <tp:taxon-name><tp:taxon-name-part taxon-name-part-type="species">madecassus</tp:taxon-name-part></tp:taxon-name>
                <break/> (n = 84)</th><th rowspan="1" colspan="1">
                <tp:taxon-name><tp:taxon-name-part taxon-name-part-type="species">nitidus</tp:taxon-name-part></tp:taxon-name>
                <break/> (n = 79)</th></tr><tr><td rowspan="2" colspan="1">
                <abbrev xmlns:xlink="http://www.w3.org/1999/xlink" xlink:title="Absolute cephalic size" xlink:type="simple">CS</abbrev>
              </td><td rowspan="1" colspan="1">602 ±35</td><td rowspan="1" colspan="1">724 ±33</td><td rowspan="1" colspan="1">692 ±37</td><td rowspan="1" colspan="1">496 ±26</td></tr><tr><td rowspan="1" colspan="1">[533, 699]</td><td rowspan="1" colspan="1">[655, 752]</td><td rowspan="1" colspan="1">[616, 763]</td><td rowspan="1" colspan="1">[460, 574]</td></tr><tr><td rowspan="2" colspan="1">
                <abbrev xmlns:xlink="http://www.w3.org/1999/xlink" xlink:title="Maximum cephalic length in median line. The head must be carefully tilted to the position providing the true maximum" xlink:type="simple">CL</abbrev>/<abbrev xmlns:xlink="http://www.w3.org/1999/xlink" xlink:title="Maximum width of the head" xlink:type="simple">CW</abbrev></td><td rowspan="1" colspan="1">1.21 ±0.04</td><td rowspan="1" colspan="1">1.11 ±0.02</td><td rowspan="1" colspan="1">1.15 ±0.02</td><td rowspan="1" colspan="1">1.19 ±0.03</td></tr><tr><td rowspan="1" colspan="1">[1.15, 1.31]</td><td rowspan="1" colspan="1">[1.09, 1.13]</td><td rowspan="1" colspan="1">[1.10, 1.20]</td><td rowspan="1" colspan="1">[1.12, 1.31]</td></tr><tr><td rowspan="2" colspan="1">
                <abbrev xmlns:xlink="http://www.w3.org/1999/xlink" xlink:title="Cephalic length vs. maximum width of head capsule" xlink:type="simple">CL/CWb</abbrev>
              </td><td rowspan="1" colspan="1">1.26 ±0.04</td><td rowspan="1" colspan="1">1.17 ±0.02</td><td rowspan="1" colspan="1">1.18 ±0.02</td><td rowspan="1" colspan="1">1.23 ±0.03</td></tr><tr><td rowspan="1" colspan="1">[1.19, 1.36]</td><td rowspan="1" colspan="1">[1.14, 1.18]</td><td rowspan="1" colspan="1">[1.13, 1.22]</td><td rowspan="1" colspan="1">[1.16, 1.35]</td></tr><tr><td rowspan="2" colspan="1">POoC/<abbrev xmlns:xlink="http://www.w3.org/1999/xlink" xlink:title="Maximum cephalic length in median line. The head must be carefully tilted to the position providing the true maximum" xlink:type="simple">CL</abbrev></td><td rowspan="1" colspan="1">0.48 ±0.01</td><td rowspan="1" colspan="1">0.41 ±0.01</td><td rowspan="1" colspan="1">0.46 ±0.01</td><td rowspan="1" colspan="1">0.48 ±0.01</td></tr><tr><td rowspan="1" colspan="1">[0.46, 0.50]</td><td rowspan="1" colspan="1">[0.39, 0.42]</td><td rowspan="1" colspan="1">[0.43, 0.48]</td><td rowspan="1" colspan="1">[0.46, 0.50]</td></tr><tr><td rowspan="2" colspan="1">
                <abbrev xmlns:xlink="http://www.w3.org/1999/xlink" xlink:title="Frontal carina distance vs. absolute cephalic size" xlink:type="simple">FRS/CS</abbrev>
              </td><td rowspan="1" colspan="1">0.30 ±0.01</td><td rowspan="1" colspan="1">0.33 ±0.01</td><td rowspan="1" colspan="1">0.31 ±0.01</td><td rowspan="1" colspan="1">0.31 ±0.01</td></tr><tr><td rowspan="1" colspan="1">[0.28, 0.32]</td><td rowspan="1" colspan="1">[0.32, 0.34]</td><td rowspan="1" colspan="1">[0.29, 0.33]</td><td rowspan="1" colspan="1">[0.29, 0.33]</td></tr><tr><td rowspan="2" colspan="1">
                <abbrev xmlns:xlink="http://www.w3.org/1999/xlink" xlink:title="Scape length vs. absolute cephalic size" xlink:type="simple">SL/CS</abbrev>
              </td><td rowspan="1" colspan="1">0.80 ±0.02</td><td rowspan="1" colspan="1">0.80 ±0.01</td><td rowspan="1" colspan="1">0.78 ±0.02</td><td rowspan="1" colspan="1">0.74 ±0.02</td></tr><tr><td rowspan="1" colspan="1">[0.76, 0.83]</td><td rowspan="1" colspan="1">[0.78, 0.82]</td><td rowspan="1" colspan="1">[0.72, 0.82]</td><td rowspan="1" colspan="1">[0.69, 0.78]</td></tr><tr><td rowspan="2" colspan="1">
                <abbrev xmlns:xlink="http://www.w3.org/1999/xlink" xlink:title="Eye length vs. absolute cephalic size" xlink:type="simple">EL/CS</abbrev>
              </td><td rowspan="1" colspan="1">0.25 ±0.01</td><td rowspan="1" colspan="1">0.25 ±0.01</td><td rowspan="1" colspan="1">0.26 ±0.01</td><td rowspan="1" colspan="1">0.26 ±0.01</td></tr><tr><td rowspan="1" colspan="1">[0.23, 0.27]</td><td rowspan="1" colspan="1">[0.24, 0.26]</td><td rowspan="1" colspan="1">[0.24, 0.28]</td><td rowspan="1" colspan="1">[0.23, 0.27]</td></tr><tr><td rowspan="2" colspan="1">
                <abbrev xmlns:xlink="http://www.w3.org/1999/xlink" xlink:title="Mesosoma width" xlink:type="simple">MW</abbrev>/<abbrev xmlns:xlink="http://www.w3.org/1999/xlink" xlink:title="Absolute cephalic size" xlink:type="simple">CS</abbrev></td><td rowspan="1" colspan="1">0.60 ±0.02</td><td rowspan="1" colspan="1">0.64 ±0.01</td><td rowspan="1" colspan="1">0.62 ±0.02</td><td rowspan="1" colspan="1">0.60 ±0.01</td></tr><tr><td rowspan="1" colspan="1">[0.57, 0.66]</td><td rowspan="1" colspan="1">[0.63, 0.65]</td><td rowspan="1" colspan="1">[0.56, 0.66]</td><td rowspan="1" colspan="1">[0.57, 0.63]</td></tr><tr><td rowspan="2" colspan="1">
                <abbrev xmlns:xlink="http://www.w3.org/1999/xlink" xlink:title="Petiole width vs. absolute cephalic size" xlink:type="simple">PEW/CS</abbrev>
              </td><td rowspan="1" colspan="1">0.22 ±0.01</td><td rowspan="1" colspan="1">0.21 ±0.01</td><td rowspan="1" colspan="1">0.22 ±0.01</td><td rowspan="1" colspan="1">0.22 ±0.01</td></tr><tr><td rowspan="1" colspan="1">[0.21, 0.24]</td><td rowspan="1" colspan="1">[0.20, 0.23]</td><td rowspan="1" colspan="1">[0.19, 0.24]</td><td rowspan="1" colspan="1">[0.19, 0.24]</td></tr><tr><td rowspan="2" colspan="1">
                <abbrev xmlns:xlink="http://www.w3.org/1999/xlink" xlink:title="Postpetiole width vs. absolute cephalic size" xlink:type="simple">PPW/CS</abbrev>
              </td><td rowspan="1" colspan="1">0.35 ±0.01</td><td rowspan="1" colspan="1">0.30 ±0.02</td><td rowspan="1" colspan="1">0.35 ±0.02</td><td rowspan="1" colspan="1">0.33 ±0.02</td></tr><tr><td rowspan="1" colspan="1">[0.33, 0.40]</td><td rowspan="1" colspan="1">[0.27, 0.32]</td><td rowspan="1" colspan="1">[0.29, 0.39]</td><td rowspan="1" colspan="1">[0.30, 0.36]</td></tr><tr><td rowspan="2" colspan="1">ML/<abbrev xmlns:xlink="http://www.w3.org/1999/xlink" xlink:title="Absolute cephalic size" xlink:type="simple">CS</abbrev></td><td rowspan="1" colspan="1">1.38 ±0.04</td><td rowspan="1" colspan="1">1.41 ±0.01</td><td rowspan="1" colspan="1">1.35 ±0.04</td><td rowspan="1" colspan="1">1.31 ±0.03</td></tr><tr><td rowspan="1" colspan="1">[1.29, 1.50]</td><td rowspan="1" colspan="1">[1.39, 1.42]</td><td rowspan="1" colspan="1">[1.26, 1.45]</td><td rowspan="1" colspan="1">[1.25, 1.41]</td></tr><tr><td rowspan="2" colspan="1">
                <abbrev xmlns:xlink="http://www.w3.org/1999/xlink" xlink:title="Diagonal petiolar length in lateral view; measured from anterior corner of subpetiolar process to dorso-caudal corner of caudal cylinder" xlink:type="simple">PEL</abbrev>/<abbrev xmlns:xlink="http://www.w3.org/1999/xlink" xlink:title="Absolute cephalic size" xlink:type="simple">CS</abbrev></td><td rowspan="1" colspan="1">0.53 ±0.02</td><td rowspan="1" colspan="1">0.50 ±0.03</td><td rowspan="1" colspan="1">0.50 ±0.02</td><td rowspan="1" colspan="1">0.51 ±0.02</td></tr><tr><td rowspan="1" colspan="1">[0.48, 0.57]</td><td rowspan="1" colspan="1">[0.46, 0.53]</td><td rowspan="1" colspan="1">[0.44, 0.55]</td><td rowspan="1" colspan="1">[0.47, 0.58]</td></tr><tr><td rowspan="2" colspan="1">
                <abbrev xmlns:xlink="http://www.w3.org/1999/xlink" xlink:title="Length of the petiolar node" xlink:type="simple">NOL</abbrev>/<abbrev xmlns:xlink="http://www.w3.org/1999/xlink" xlink:title="Absolute cephalic size" xlink:type="simple">CS</abbrev></td><td rowspan="1" colspan="1">0.35 ±0.02</td><td rowspan="1" colspan="1">0.33 ±0.01</td><td rowspan="1" colspan="1">0.33 ±0.02</td><td rowspan="1" colspan="1">0.34 ±0.02</td></tr><tr><td rowspan="1" colspan="1">[0.30, 0.39]</td><td rowspan="1" colspan="1">[0.32, 0.34]</td><td rowspan="1" colspan="1">[0.28, 0.38]</td><td rowspan="1" colspan="1">[0.31, 0.39]</td></tr><tr><td rowspan="2" colspan="1">
                <abbrev xmlns:xlink="http://www.w3.org/1999/xlink" xlink:title="Maximum distance from the center of the propodeal stigma to the anteroventral corner of the ventrolateral margin of the metapleuron" xlink:type="simple">MPST</abbrev>/<abbrev xmlns:xlink="http://www.w3.org/1999/xlink" xlink:title="Absolute cephalic size" xlink:type="simple">CS</abbrev></td><td rowspan="1" colspan="1">0.44 ±0.01</td><td rowspan="1" colspan="1">0.46 ±0.01</td><td rowspan="1" colspan="1">0.44 ±0.02</td><td rowspan="1" colspan="1">0.43 ±0.02</td></tr><tr><td rowspan="1" colspan="1">[0.41, 0.47]</td><td rowspan="1" colspan="1">[0.45, 0.47]</td><td rowspan="1" colspan="1">[0.41, 0.49]</td><td rowspan="1" colspan="1">[0.40, 0.48]</td></tr><tr><td rowspan="2" colspan="1">
                <abbrev xmlns:xlink="http://www.w3.org/1999/xlink" xlink:title="maximum petiole height" xlink:type="simple">PEH</abbrev>/<abbrev xmlns:xlink="http://www.w3.org/1999/xlink" xlink:title="Absolute cephalic size" xlink:type="simple">CS</abbrev></td><td rowspan="1" colspan="1">0.28 ±0.01</td><td rowspan="1" colspan="1">0.29 ±0.00</td><td rowspan="1" colspan="1">0.28 ±0.01</td><td rowspan="1" colspan="1">0.27 ±0.01</td></tr><tr><td rowspan="1" colspan="1">[0.26, 0.30]</td><td rowspan="1" colspan="1">[0.29, 0.30]</td><td rowspan="1" colspan="1">[0.25, 0.32]</td><td rowspan="1" colspan="1">[0.25, 0.31]</td></tr><tr><td rowspan="2" colspan="1">
                <abbrev xmlns:xlink="http://www.w3.org/1999/xlink" xlink:title="maximum height of the petiolar node" xlink:type="simple">NOH</abbrev>/<abbrev xmlns:xlink="http://www.w3.org/1999/xlink" xlink:title="Absolute cephalic size" xlink:type="simple">CS</abbrev></td><td rowspan="1" colspan="1">0.13 ±0.01</td><td rowspan="1" colspan="1">0.15 ±0.01</td><td rowspan="1" colspan="1">0.13 ±0.01</td><td rowspan="1" colspan="1">0.12 ±0.01</td></tr><tr><td rowspan="1" colspan="1">[0.11, 0.15]</td><td rowspan="1" colspan="1">[0.14, 0.17]</td><td rowspan="1" colspan="1">[0.11, 0.16]</td><td rowspan="1" colspan="1">[0.10, 0.15]</td></tr><tr><td rowspan="2" colspan="1">
                <abbrev xmlns:xlink="http://www.w3.org/1999/xlink" xlink:title="Maximum height of the postpetiole in lateral view" xlink:type="simple">PPH</abbrev>/<abbrev xmlns:xlink="http://www.w3.org/1999/xlink" xlink:title="Absolute cephalic size" xlink:type="simple">CS</abbrev></td><td rowspan="1" colspan="1">0.27 ±0.01</td><td rowspan="1" colspan="1">0.26 ±0.01</td><td rowspan="1" colspan="1">0.27 ±0.01</td><td rowspan="1" colspan="1">0.26 ±0.01</td></tr><tr><td rowspan="1" colspan="1">[0.25, 0.30]</td><td rowspan="1" colspan="1">[0.24, 0.27]</td><td rowspan="1" colspan="1">[0.24, 0.31]</td><td rowspan="1" colspan="1">[0.24, 0.28]</td></tr><tr><td rowspan="2" colspan="1">
                <abbrev xmlns:xlink="http://www.w3.org/1999/xlink" xlink:title="Postpetiole length" xlink:type="simple">PPL</abbrev>/<abbrev xmlns:xlink="http://www.w3.org/1999/xlink" xlink:title="Absolute cephalic size" xlink:type="simple">CS</abbrev></td><td rowspan="1" colspan="1">0.30 ±0.02</td><td rowspan="1" colspan="1">0.26 ±0.02</td><td rowspan="1" colspan="1">0.27 ±0.02</td><td rowspan="1" colspan="1">0.27 ±0.02</td></tr><tr><td rowspan="1" colspan="1">[0.25, 0.34]</td><td rowspan="1" colspan="1">[0.24, 0.29]</td><td rowspan="1" colspan="1">[0.23, 0.30]</td><td rowspan="1" colspan="1">[0.23, 0.31]</td></tr></tbody></table></table-wrap><fig id="F3" position="float" orientation="portrait"><label>Figure 3.</label><caption><p>Boxplot for elevational distribution of <italic><tp:taxon-name><tp:taxon-name-part taxon-name-part-type="genus">Nesomyrmex</tp:taxon-name-part> <tp:taxon-name-part taxon-name-part-type="species">madecassus</tp:taxon-name-part></tp:taxon-name></italic> group species. Black line: median, grey box: upper and lower quartiles, whisker: minimum, maximum values, open circles: outliers.</p></caption><graphic xmlns:xlink="http://www.w3.org/1999/xlink" xlink:href="zookeys-603-105-g003.jpg" position="float" orientation="portrait" xlink:type="simple" id="oo_94868.jpg"/></fig></tp:treatment-sec></tp:taxon-treatment>
