# Supplementary material for: Taxonomic revision of the Malagasy Nesomyrmex madecassus species-group using a quantitative morphometric approach
Source: Zookeys. 2016 Jul 6;(603):105–30. doi: 10.3897/zookeys.603.8271 (PMC4978003; doi:10.3897/zookeys.603.8271)
Supplement: XML Treatment for Nesomyrmex nitidus [file zookeys.603.8271-treatment4.xml]

<!DOCTYPE tp:taxon-treatment
  PUBLIC "-//TaxonX//DTD Taxonomic Treatment Publishing DTD v0 20100105//EN" "tax-treatment-NSO.dtd">
<tp:taxon-treatment xmlns:tp="http://www.plazi.org/taxpub"><tp:treatment-meta><kwd-group><label>Taxon classification</label><kwd><named-content content-type="kingdom">Animalia</named-content></kwd><kwd><named-content content-type="order">Hymenoptera</named-content></kwd><kwd><named-content content-type="family">Formicidae</named-content></kwd></kwd-group><mixed-citation publication-type="journal"><person-group><name><surname>Csősz</surname><given-names>Sándor</given-names></name><name><surname>Fisher</surname><given-names>Brian L.</given-names></name></person-group><article-title>Taxonomic revision of the Malagasy <italic><tp:taxon-name><tp:taxon-name-part taxon-name-part-type="genus">Nesomyrmex</tp:taxon-name-part> <tp:taxon-name-part taxon-name-part-type="species">madecassus</tp:taxon-name-part></tp:taxon-name></italic> species-group using a quantitative morphometric approach</article-title><source>Zookeys</source><day>6</day><month>7</month><year>2016</year><volume>2016</volume><issue>603</issue><fpage>105</fpage><lpage>130</lpage><pub-id pub-id-type="doi">10.3897/zookeys.603.8271</pub-id></mixed-citation></tp:treatment-meta><tp:nomenclature><tp:taxon-name>
              <tp:taxon-name-part taxon-name-part-type="genus">Nesomyrmex</tp:taxon-name-part>
              <tp:taxon-name-part taxon-name-part-type="species">nitidus</tp:taxon-name-part>
              <object-id xmlns:xlink="http://www.w3.org/1999/xlink" content-type="zoobank" xlink:type="simple">http://zoobank.org/F0E325CD-99C1-4CB0-817D-4D7EC060AD8F</object-id>
            </tp:taxon-name><tp:taxon-authority>Csősz &amp; Fisher</tp:taxon-authority><tp:taxon-status xmlns:xlink="http://www.w3.org/1999/xlink" xlink:type="simple">sp. n.</tp:taxon-status><xref ref-type="fig" rid="F7">Figs 13–15</xref><xref ref-type="table" rid="T2">, Table 2</xref><!--PageBreak--></tp:nomenclature><tp:treatment-sec sec-type="type material"><title>Type material investigated.</title><p>
              <bold>Holotype: <ext-link xmlns:xlink="http://www.w3.org/1999/xlink" ext-link-type="uri" xlink:href="http://data.antweb.org/specimen/CASENT0163151" xlink:type="simple">CASENT0163151</ext-link></bold>, collection code: BLF24792: MADAGASCAR, Prov. Toamasina, Réserve Spéciale Ambatovaky, Sandrangato river, <named-content xmlns:xlink="http://www.w3.org/1999/xlink" content-type="dwc:verbatimCoordinates" xlink:type="simple"><named-content content-type="geo-json" specific-use="{&#34;type&#34;:&#34;Point&#34;,&#34;coordinates&#34;:[49.29498,-16.81753]}" xlink:type="simple">N -16.81753, E 49.29498</named-content></named-content>, alt 360 m, B.L. Fisher et al. 2_25_2010, (1w, CAS);</p><p>
              <bold>Paratypes</bold>: two workers and one gyne from the same locality under CASENT codes: <bold><ext-link xmlns:xlink="http://www.w3.org/1999/xlink" ext-link-type="uri" xlink:href="http://data.antweb.org/specimen/CASENT0163112" xlink:type="simple">CASENT0163112</ext-link></bold>, collection code: BLF24794: MADAGASCAR, Prov. Toamasina, Réserve Spéciale Ambatovaky, Sandrangato river, <named-content xmlns:xlink="http://www.w3.org/1999/xlink" content-type="dwc:verbatimCoordinates" xlink:type="simple"><named-content content-type="geo-json" specific-use="{&#34;type&#34;:&#34;Point&#34;,&#34;coordinates&#34;:[49.29498,-16.81753]}" xlink:type="simple">N -16.81753, E 49.29498</named-content></named-content>, alt 360 m, B.L. Fisher et al.2_25_2010, (1w, CAS); <bold><ext-link xmlns:xlink="http://www.w3.org/1999/xlink" ext-link-type="uri" xlink:href="http://data.antweb.org/specimen/CASENT0162145" xlink:type="simple">CASENT0162145</ext-link></bold>, collection code: BLF24570: MADAGASCAR, Prov. Toamasina, Réserve Spéciale Ambatovaky, Sandrangato river, <named-content xmlns:xlink="http://www.w3.org/1999/xlink" content-type="dwc:verbatimCoordinates" xlink:type="simple"><named-content content-type="geo-json" specific-use="{&#34;type&#34;:&#34;Point&#34;,&#34;coordinates&#34;:[49.26692,-16.7633]}" xlink:type="simple">N -16.7633, E 49.26692</named-content></named-content>, alt 520 m, B.L.Fisher et al.2_26_2010, (1w, CAS); <bold><ext-link xmlns:xlink="http://www.w3.org/1999/xlink" ext-link-type="uri" xlink:href="http://data.antweb.org/specimen/CASENT0161445" xlink:type="simple">CASENT0161445</ext-link></bold>, collection code: BLF25001: MADAGASCAR, Prov. Toamasina, Réserve Spéciale Ambatovaky, Sandrangato river, <named-content xmlns:xlink="http://www.w3.org/1999/xlink" content-type="dwc:verbatimCoordinates" xlink:type="simple"><named-content content-type="geo-json" specific-use="{&#34;type&#34;:&#34;Point&#34;,&#34;coordinates&#34;:[49.29216,-16.81209]}" xlink:type="simple">N -16.81209, E 49.29216</named-content></named-content>, alt 460 m, B.L. Fisher et al.2_22_2010, (1q, CAS);</p></tp:treatment-sec><tp:treatment-sec sec-type="material"><title>Material examined.</title><p>
              <bold>MADAGASCAR: BLF1888(24)</bold> (collection code: BLF01888, 1w, CAS): Prov. Antsiranana, R.S. Manongarivo, 12.8 km 228° SW Antanambao, <named-content xmlns:xlink="http://www.w3.org/1999/xlink" content-type="dwc:verbatimCoordinates" xlink:type="simple"><named-content content-type="geo-json" specific-use="{&#34;type&#34;:&#34;Point&#34;,&#34;coordinates&#34;:[48.42333,-13.97667]}" xlink:type="simple">N -13.97667, E 48.42333</named-content></named-content>, alt 780 m, B.L. Fisher, 10_12_1998; <bold><ext-link xmlns:xlink="http://www.w3.org/1999/xlink" ext-link-type="uri" xlink:href="http://data.antweb.org/specimen/CASENT0059931" xlink:type="simple">CASENT0059931</ext-link></bold> (collection code: BLF12392, 1w, CAS): Prov. Fianarantsoa, 7.6 km 122º Kianjavato, Forêt Classée Vatovavy, <named-content xmlns:xlink="http://www.w3.org/1999/xlink" content-type="dwc:verbatimCoordinates" xlink:type="simple"><named-content content-type="geo-json" specific-use="{&#34;type&#34;:&#34;Point&#34;,&#34;coordinates&#34;:[47.94,-21.4]}" xlink:type="simple">N -21.4, E 47.94</named-content></named-content>, alt 175 m, B.L. Fisher et al., 6_6_2005; <bold><ext-link xmlns:xlink="http://www.w3.org/1999/xlink" ext-link-type="uri" xlink:href="http://data.antweb.org/specimen/CASENT0067500" xlink:type="simple">CASENT0067500</ext-link></bold> (collection code: BLF12687, 1w, CAS): Prov. Toamasina, Parc National Mananara-Nord, 7.1 km 261° Antanambe, <named-content xmlns:xlink="http://www.w3.org/1999/xlink" content-type="dwc:verbatimCoordinates" xlink:type="simple"><named-content content-type="geo-json" specific-use="{&#34;type&#34;:&#34;Point&#34;,&#34;coordinates&#34;:[49.7875,-16.455]}" xlink:type="simple">N -16.455, E 49.7875</named-content></named-content>, alt 225 m, B.L. Fisher et al., 11_16_2005; <bold><ext-link xmlns:xlink="http://www.w3.org/1999/xlink" ext-link-type="uri" xlink:href="http://data.antweb.org/specimen/CASENT0068002" xlink:type="simple">CASENT0068002</ext-link></bold> (collection code: BLF12780, 2w, CAS): Prov. Toamasina, Res. Ambodiriana, 4.8 km 306° Manompana, along Manom<!--PageBreak-->pana river, <named-content xmlns:xlink="http://www.w3.org/1999/xlink" content-type="dwc:verbatimCoordinates" xlink:type="simple"><named-content content-type="geo-json" specific-use="{&#34;type&#34;:&#34;Point&#34;,&#34;coordinates&#34;:[49.70117,-16.67233]}" xlink:type="simple">N -16.67233, E 49.70117</named-content></named-content>, alt 125 m, B.L.Fisher et al., 11_18_2005; <bold><ext-link xmlns:xlink="http://www.w3.org/1999/xlink" ext-link-type="uri" xlink:href="http://data.antweb.org/specimen/CASENT0076214" xlink:type="simple">CASENT0076214</ext-link></bold> (collection code: BLF09620, 1w, CAS): Prov. Antsiranana, Forêt de Binara, 7.5 km 230° SW Daraina, <named-content xmlns:xlink="http://www.w3.org/1999/xlink" content-type="dwc:verbatimCoordinates" xlink:type="simple"><named-content content-type="geo-json" specific-use="{&#34;type&#34;:&#34;Point&#34;,&#34;coordinates&#34;:[49.61667,-13.255]}" xlink:type="simple">N -13.255, E 49.61667</named-content></named-content>, alt 375 m, B.L. Fisher, 12_2_2003; <bold><ext-link xmlns:xlink="http://www.w3.org/1999/xlink" ext-link-type="uri" xlink:href="http://data.antweb.org/specimen/CASENT0077523" xlink:type="simple">CASENT0077523</ext-link></bold> (collection code: BLF09713, 1w, CAS): Prov. Antsiranana, Forêt de Binara, 9.1km 233° SW Daraina, <named-content xmlns:xlink="http://www.w3.org/1999/xlink" content-type="dwc:verbatimCoordinates" xlink:type="simple"><named-content content-type="geo-json" specific-use="{&#34;type&#34;:&#34;Point&#34;,&#34;coordinates&#34;:[49.60333,-13.26333]}" xlink:type="simple">N -13.26333, E 49.60333</named-content></named-content>, alt 650-800 m, B.L. Fisher, 12_4_2003; <bold><ext-link xmlns:xlink="http://www.w3.org/1999/xlink" ext-link-type="uri" xlink:href="http://data.antweb.org/specimen/CASENT0107046" xlink:type="simple">CASENT0107046</ext-link></bold> (collection code: BLF11562, 1w, CAS), <bold><ext-link xmlns:xlink="http://www.w3.org/1999/xlink" ext-link-type="uri" xlink:href="http://data.antweb.org/specimen/CASENT0107052" xlink:type="simple">CASENT0107052</ext-link></bold> (collection code: BLF11562, 1w, CAS): Prov. Antsiranana, Forêt Ambato, 26.6 km 33° Ambanja, <named-content xmlns:xlink="http://www.w3.org/1999/xlink" content-type="dwc:verbatimCoordinates" xlink:type="simple"><named-content content-type="geo-json" specific-use="{&#34;type&#34;:&#34;Point&#34;,&#34;coordinates&#34;:[48.55167,-13.4645]}" xlink:type="simple">N -13.4645, E 48.55167</named-content></named-content>, alt 150 m, B.L. Fisher, 12_9_2004; <bold><ext-link xmlns:xlink="http://www.w3.org/1999/xlink" ext-link-type="uri" xlink:href="http://data.antweb.org/specimen/CASENT0107060" xlink:type="simple">CASENT0107060</ext-link></bold> (collection code: BLF11610, 1w, CAS): Prov. Antsiranana, Forêt Ambato, 26.6 km 33° Ambanja, <named-content xmlns:xlink="http://www.w3.org/1999/xlink" content-type="dwc:verbatimCoordinates" xlink:type="simple"><named-content content-type="geo-json" specific-use="{&#34;type&#34;:&#34;Point&#34;,&#34;coordinates&#34;:[48.55167,-13.4645]}" xlink:type="simple">N -13.4645, E 48.55167</named-content></named-content>, alt 150 m, B.L. Fisher, 12_10_2004; <bold><ext-link xmlns:xlink="http://www.w3.org/1999/xlink" ext-link-type="uri" xlink:href="http://data.antweb.org/specimen/CASENT0110675" xlink:type="simple">CASENT0110675</ext-link></bold> (collection code: BLF11220, 1w, CAS): Prov. Antsiranana, Ambondrobe, 41.1km 175° Vohemar, <named-content xmlns:xlink="http://www.w3.org/1999/xlink" content-type="dwc:verbatimCoordinates" xlink:type="simple"><named-content content-type="geo-json" specific-use="{&#34;type&#34;:&#34;Point&#34;,&#34;coordinates&#34;:[50.10167,-13.71533]}" xlink:type="simple">N -13.71533, E 50.10167</named-content></named-content>, alt 10 m, B.L. Fisher, 11_30_2004; <bold><ext-link xmlns:xlink="http://www.w3.org/1999/xlink" ext-link-type="uri" xlink:href="http://data.antweb.org/specimen/CASENT0129913" xlink:type="simple">CASENT0129913</ext-link></bold> (collection code: BLF15100, 1w, CAS): Prov. Toliara, Parc National Andohahela, Col de Tanatana, 33.3km NW Tolagnaro, <named-content xmlns:xlink="http://www.w3.org/1999/xlink" content-type="dwc:verbatimCoordinates" xlink:type="simple"><named-content content-type="geo-json" specific-use="{&#34;type&#34;:&#34;Point&#34;,&#34;coordinates&#34;:[46.85367,-24.7585]}" xlink:type="simple">N -24.7585, E 46.85367</named-content></named-content>, alt 275 m, B.L. Fisher et al., 11_22_2006; <bold><ext-link xmlns:xlink="http://www.w3.org/1999/xlink" ext-link-type="uri" xlink:href="http://data.antweb.org/specimen/CASENT0136588" xlink:type="simple">CASENT0136588</ext-link></bold> (collection code: BLF18628, 1w, CAS): Prov. Antsiranana, Forêt d’Ampombofofo, <named-content xmlns:xlink="http://www.w3.org/1999/xlink" content-type="dwc:verbatimCoordinates" xlink:type="simple"><named-content content-type="geo-json" specific-use="{&#34;type&#34;:&#34;Point&#34;,&#34;coordinates&#34;:[49.33874,-12.09949]}" xlink:type="simple">N -12.09949, E 49.33874</named-content></named-content>, alt 25 m, B.L. Fisher et al., 11_21_2007; <bold><ext-link xmlns:xlink="http://www.w3.org/1999/xlink" ext-link-type="uri" xlink:href="http://data.antweb.org/specimen/CASENT0151045" xlink:type="simple">CASENT0151045</ext-link></bold> (collection code: BLF22399, 1w, CAS): Prov. Toamasina, Parc National de Zahamena, Sahavorondrano River, <named-content xmlns:xlink="http://www.w3.org/1999/xlink" content-type="dwc:verbatimCoordinates" xlink:type="simple"><named-content content-type="geo-json" specific-use="{&#34;type&#34;:&#34;Point&#34;,&#34;coordinates&#34;:[48.85725,-17.75257]}" xlink:type="simple">N -17.75257, E 48.85725</named-content></named-content>, alt 765 m, B.L. Fisher et al., 2_23_2009; <bold><ext-link xmlns:xlink="http://www.w3.org/1999/xlink" ext-link-type="uri" xlink:href="http://data.antweb.org/specimen/CASENT0151511" xlink:type="simple">CASENT0151511</ext-link></bold> (collection code: BLF23080, 1w, CAS): Prov. Mahajanga, Réserve forestière Beanka, 50.2 km E Maintirano, <named-content xmlns:xlink="http://www.w3.org/1999/xlink" content-type="dwc:verbatimCoordinates" xlink:type="simple"><named-content content-type="geo-json" specific-use="{&#34;type&#34;:&#34;Point&#34;,&#34;coordinates&#34;:[44.47265,-17.88756]}" xlink:type="simple">N -17.88756, E 44.47265</named-content></named-content>, alt 153 m, B.L.Fisher et al., 10_31_2009; <bold><ext-link xmlns:xlink="http://www.w3.org/1999/xlink" ext-link-type="uri" xlink:href="http://data.antweb.org/specimen/CASENT0151914" xlink:type="simple">CASENT0151914</ext-link></bold> (collection code: BLF22603, 1w, CAS, <ext-link xmlns:xlink="http://www.w3.org/1999/xlink" ext-link-type="uri" xlink:href="http://data.antweb.org/specimen/CASENT0151914" xlink:type="simple">CASENT0151914</ext-link>): Prov. Antsiranana, Betaolana Forest, along Bekona River, <named-content xmlns:xlink="http://www.w3.org/1999/xlink" content-type="dwc:verbatimCoordinates" xlink:type="simple"><named-content content-type="geo-json" specific-use="{&#34;type&#34;:&#34;Point&#34;,&#34;coordinates&#34;:[49.44039,-14.52996]}" xlink:type="simple">N -14.52996, E 49.44039</named-content></named-content>, alt 880 m, B.L. Fisher et al., 3_5_2009; <bold><ext-link xmlns:xlink="http://www.w3.org/1999/xlink" ext-link-type="uri" xlink:href="http://data.antweb.org/specimen/CASENT0152470" xlink:type="simple">CASENT0152470</ext-link></bold> (collection code: BLF22141, 1w, CAS, <ext-link xmlns:xlink="http://www.w3.org/1999/xlink" ext-link-type="uri" xlink:href="http://data.antweb.org/specimen/CASENT0152470" xlink:type="simple">CASENT0152470</ext-link>): Prov. <!--PageBreak-->Toamasina, Parc National de Zahamena, Tetezambatana forest, near junction of Nosivola and Manakambahiny Rivers, <named-content xmlns:xlink="http://www.w3.org/1999/xlink" content-type="dwc:verbatimCoordinates" xlink:type="simple"><named-content content-type="geo-json" specific-use="{&#34;type&#34;:&#34;Point&#34;,&#34;coordinates&#34;:[48.72936,-17.74298]}" xlink:type="simple">N -17.74298, E 48.72936</named-content></named-content>, alt 860 m, B.L. Fisher et al., 2_19_2009; <bold><ext-link xmlns:xlink="http://www.w3.org/1999/xlink" ext-link-type="uri" xlink:href="http://data.antweb.org/specimen/CASENT0155948" xlink:type="simple">CASENT0155948</ext-link></bold> (collection code: BLF22797, 1w, CAS): Prov. Mahajanga, Réserve forestière Beanka, 50.2 km E Maintirano, <named-content xmlns:xlink="http://www.w3.org/1999/xlink" content-type="dwc:verbatimCoordinates" xlink:type="simple"><named-content content-type="geo-json" specific-use="{&#34;type&#34;:&#34;Point&#34;,&#34;coordinates&#34;:[44.05051,-18.02649]}" xlink:type="simple">N -18.02649, E 44.05051</named-content></named-content>, alt 250 m, B.L. Fisher et al., 10_19_2009; <bold><ext-link xmlns:xlink="http://www.w3.org/1999/xlink" ext-link-type="uri" xlink:href="http://data.antweb.org/specimen/CASENT0156676" xlink:type="simple">CASENT0156676</ext-link></bold> (collection code: BLF22969, 1w, CAS): Prov. Mahajanga, Réserve forestière Beanka, 53.6 km E Maintirano, <named-content xmlns:xlink="http://www.w3.org/1999/xlink" content-type="dwc:verbatimCoordinates" xlink:type="simple"><named-content content-type="geo-json" specific-use="{&#34;type&#34;:&#34;Point&#34;,&#34;coordinates&#34;:[44.53394,-18.04014]}" xlink:type="simple">N -18.04014, E 44.53394</named-content></named-content>, alt 272 m, B.L. Fisher et al., 10_25_2009; <bold><ext-link xmlns:xlink="http://www.w3.org/1999/xlink" ext-link-type="uri" xlink:href="http://data.antweb.org/specimen/CASENT0162145" xlink:type="simple">CASENT0162145</ext-link></bold> (collection code: BLF24570, 2w, CAS): Prov. Toamasina, Réserve Spéciale Ambatovaky, Sandrangato river, <named-content xmlns:xlink="http://www.w3.org/1999/xlink" content-type="dwc:verbatimCoordinates" xlink:type="simple"><named-content content-type="geo-json" specific-use="{&#34;type&#34;:&#34;Point&#34;,&#34;coordinates&#34;:[49.26692,-16.7633]}" xlink:type="simple">N -16.7633, E 49.26692</named-content></named-content>, alt 520 m, B.L. Fisher et al., 2_22_2010; <bold><ext-link xmlns:xlink="http://www.w3.org/1999/xlink" ext-link-type="uri" xlink:href="http://data.antweb.org/specimen/CASENT0162819" xlink:type="simple">CASENT0162819</ext-link></bold> (collection code: BLF24484, 1w, CAS): Prov. Toamasina, Réserve Spéciale Ambatovaky, Sandrangato river, <named-content xmlns:xlink="http://www.w3.org/1999/xlink" content-type="dwc:verbatimCoordinates" xlink:type="simple"><named-content content-type="geo-json" specific-use="{&#34;type&#34;:&#34;Point&#34;,&#34;coordinates&#34;:[49.26704,-16.76912]}" xlink:type="simple">N -16.76912, E 49.26704</named-content></named-content>, alt 475 m, B.L. Fisher et al., 2_21_2010; <bold><ext-link xmlns:xlink="http://www.w3.org/1999/xlink" ext-link-type="uri" xlink:href="http://data.antweb.org/specimen/CASENT0163112" xlink:type="simple">CASENT0163112</ext-link></bold> (collection code: BLF24794, 1w, CAS), <bold><ext-link xmlns:xlink="http://www.w3.org/1999/xlink" ext-link-type="uri" xlink:href="http://data.antweb.org/specimen/CASENT0163151" xlink:type="simple">CASENT0163151</ext-link></bold> (collection code: BLF24792, 1w, CAS): Prov. Toamasina, Réserve Spéciale Ambatovaky, Sandrangato river, <named-content xmlns:xlink="http://www.w3.org/1999/xlink" content-type="dwc:verbatimCoordinates" xlink:type="simple"><named-content content-type="geo-json" specific-use="{&#34;type&#34;:&#34;Point&#34;,&#34;coordinates&#34;:[49.29498,-16.81753]}" xlink:type="simple">N -16.81753, E 49.29498</named-content></named-content>, alt 360 m, B.L. Fisher et al., 2_25_2010; <bold><ext-link xmlns:xlink="http://www.w3.org/1999/xlink" ext-link-type="uri" xlink:href="http://data.antweb.org/specimen/CASENT0205731" xlink:type="simple">CASENT0205731</ext-link></bold> (collection code: BLF25790, 1w, CAS): Prov. Toliara, Makay Mts., <named-content xmlns:xlink="http://www.w3.org/1999/xlink" content-type="dwc:verbatimCoordinates" xlink:type="simple"><named-content content-type="geo-json" specific-use="{&#34;type&#34;:&#34;Point&#34;,&#34;coordinates&#34;:[45.16412,-21.25864]}" xlink:type="simple">N -21.25864, E 45.16412</named-content></named-content>, alt 500 m, B.L. Fisher et al., 12_8_2010; <bold><ext-link xmlns:xlink="http://www.w3.org/1999/xlink" ext-link-type="uri" xlink:href="http://data.antweb.org/specimen/CASENT0208609" xlink:type="simple">CASENT0208609</ext-link></bold> (collection code: BLF25261, 1w, CAS): Prov. Toliara, Makay Mts., <named-content xmlns:xlink="http://www.w3.org/1999/xlink" content-type="dwc:verbatimCoordinates" xlink:type="simple"><named-content content-type="geo-json" specific-use="{&#34;type&#34;:&#34;Point&#34;,&#34;coordinates&#34;:[45.32396,-21.21985]}" xlink:type="simple">N -21.21985, E 45.32396</named-content></named-content>, alt 500 m, B.L. Fisher et al., 11_25_2010; <bold><ext-link xmlns:xlink="http://www.w3.org/1999/xlink" ext-link-type="uri" xlink:href="http://data.antweb.org/specimen/CASENT0245134" xlink:type="simple">CASENT0245134</ext-link></bold> (collection code: BLF26356, 1w, CAS): Prov. Antananarivo, Ankalalahana, <named-content xmlns:xlink="http://www.w3.org/1999/xlink" content-type="dwc:verbatimCoordinates" xlink:type="simple"><named-content content-type="geo-json" specific-use="{&#34;type&#34;:&#34;Point&#34;,&#34;coordinates&#34;:[47.1122,-19.00659]}" xlink:type="simple">N -19.00659, E 47.1122</named-content></named-content>, alt 1375 m, B.L. Fisher et al., 3_29_2011; <bold><ext-link xmlns:xlink="http://www.w3.org/1999/xlink" ext-link-type="uri" xlink:href="http://data.antweb.org/specimen/CASENT0261123" xlink:type="simple">CASENT0261123</ext-link></bold> (collection code: BLF27634, 2w, CAS): Prov. Fianarantsoa, Andrambovato along river Tatamaly, <named-content xmlns:xlink="http://www.w3.org/1999/xlink" content-type="dwc:verbatimCoordinates" xlink:type="simple"><named-content content-type="geo-json" specific-use="{&#34;type&#34;:&#34;Point&#34;,&#34;coordinates&#34;:[47.40992,-21.51082]}" xlink:type="simple">N -21.51082, E 47.40992</named-content></named-content>, alt 1063 m, B.L. Fisher et al., 10_24_2011; <bold><ext-link xmlns:xlink="http://www.w3.org/1999/xlink" ext-link-type="uri" xlink:href="http://data.antweb.org/specimen/CASENT0419627" xlink:type="simple">CASENT0419627</ext-link></bold> (collection code: BLF04344, 1w, CAS): Prov. Mahajanga, Parc National Tsingy de Bemaraha, 2.5 km 62° ENE Bekopaka, Ankidrodroa River, <named-content xmlns:xlink="http://www.w3.org/1999/xlink" content-type="dwc:verbatimCoordinates" xlink:type="simple"><named-content content-type="geo-json" specific-use="{&#34;type&#34;:&#34;Point&#34;,&#34;coordinates&#34;:[44.81467,-19.13222]}" xlink:type="simple">N -19.13222, E 44.81467</named-content></named-content>, alt 100 m, Fisher-Griswold Arthropod Team, 11_11_2001; <bold><ext-link xmlns:xlink="http://www.w3.org/1999/xlink" ext-link-type="uri" xlink:href="http://data.antweb.org/specimen/CASENT0419848" xlink:type="simple">CASENT0419848</ext-link></bold> (collection code: BLF04434, 1w, CAS), <bold><ext-link xmlns:xlink="http://www.w3.org/1999/xlink" ext-link-type="uri" xlink:href="http://data.antweb.org/specimen/CASENT0419849" xlink:type="simple">CASENT0419849</ext-link></bold> (collection code: BLF04434, 1w, CAS): Prov. Mahajanga, Parc National Tsingy de Bemaraha, 10.6 km ESE 123° Antsalova, <named-content xmlns:xlink="http://www.w3.org/1999/xlink" content-type="dwc:verbatimCoordinates" xlink:type="simple"><named-content content-type="geo-json" specific-use="{&#34;type&#34;:&#34;Point&#34;,&#34;coordinates&#34;:[44.71817,-18.70944]}" xlink:type="simple">N -18.70944, E 44.71817</named-content></named-content>, alt 150 m, Fisher-Griswold Arthropod Team, 11_16_2001; <bold><ext-link xmlns:xlink="http://www.w3.org/1999/xlink" ext-link-type="uri" xlink:href="http://data.antweb.org/specimen/CASENT0422571" xlink:type="simple">CASENT0422571</ext-link></bold> (collection code: BLF03132, 1w, CAS): Prov. Antsiranana, Montagne des Français, 7.2 km 142° SE Antsiranana (=Diego Suarez), <named-content xmlns:xlink="http://www.w3.org/1999/xlink" content-type="dwc:verbatimCoordinates" xlink:type="simple"><named-content content-type="geo-json" specific-use="{&#34;type&#34;:&#34;Point&#34;,&#34;coordinates&#34;:[49.33817,-12.32278]}" xlink:type="simple">N -12.32278, E 49.33817</named-content></named-content>, alt 180 m, Fisher, Griswold et al., 2_22_2001; <bold><ext-link xmlns:xlink="http://www.w3.org/1999/xlink" ext-link-type="uri" xlink:href="http://data.antweb.org/specimen/CASENT0422585" xlink:type="simple">CASENT0422585</ext-link></bold> (collection code: BLF03426, 1w, CAS), <bold><ext-link xmlns:xlink="http://www.w3.org/1999/xlink" ext-link-type="uri" xlink:href="http://data.antweb.org/specimen/CASENT0422593" xlink:type="simple">CASENT0422593</ext-link></bold> (collection code: BLF03426, 1w, CAS), <bold><ext-link xmlns:xlink="http://www.w3.org/1999/xlink" ext-link-type="uri" xlink:href="http://data.antweb.org/specimen/CASENT0422597" xlink:type="simple">CASENT0422597</ext-link></bold> (collection code: BLF03426, 2w, CAS): Prov. Antsiranana, Nosy Be, Réserve Naturelle Intégrale de Lokobe, 6.3 km 112° ESE Hellville, <named-content xmlns:xlink="http://www.w3.org/1999/xlink" content-type="dwc:verbatimCoordinates" xlink:type="simple"><named-content content-type="geo-json" specific-use="{&#34;type&#34;:&#34;Point&#34;,&#34;coordinates&#34;:[48.33117,-13.41933]}" xlink:type="simple">N -13.41933, E 48.33117</named-content></named-content>, alt 30 m, Fisher, Griswold et al., 3_19_2001; <bold><ext-link xmlns:xlink="http://www.w3.org/1999/xlink" ext-link-type="uri" xlink:href="http://data.antweb.org/specimen/CASENT0422629" xlink:type="simple">CASENT0422629</ext-link></bold> (collection code: BLF02859, 2w, CAS), <bold><ext-link xmlns:xlink="http://www.w3.org/1999/xlink" ext-link-type="uri" xlink:href="http://data.antweb.org/specimen/CASENT0422651" xlink:type="simple">CASENT0422651</ext-link></bold> (collection code: BLF02859, 1w, CAS): Prov. Antsiranana, Réserve Spéciale de l’Ankarana, 22.9 km 224° SW Anivorano Nord, <named-content xmlns:xlink="http://www.w3.org/1999/xlink" content-type="dwc:verbatimCoordinates" xlink:type="simple"><named-content content-type="geo-json" specific-use="{&#34;type&#34;:&#34;Point&#34;,&#34;coordinates&#34;:[49.10983,-12.90889]}" xlink:type="simple">N -12.90889, E 49.10983</named-content></named-content>, alt 80 m, Fisher, Griswold et al., 2_10_2001; <bold><ext-link xmlns:xlink="http://www.w3.org/1999/xlink" ext-link-type="uri" xlink:href="http://data.antweb.org/specimen/CASENT0422673" xlink:type="simple">CASENT0422673</ext-link></bold> (collection code: BLF02660, 1w, CAS): Prov. Antsiranana, Réserve Spéciale d’Ambre, 3.5 km 235° SW Sakaramy, <named-content xmlns:xlink="http://www.w3.org/1999/xlink" content-type="dwc:verbatimCoordinates" xlink:type="simple"><named-content content-type="geo-json" specific-use="{&#34;type&#34;:&#34;Point&#34;,&#34;coordinates&#34;:[49.24217,-12.46889]}" xlink:type="simple">N -12.46889, E 49.24217</named-content></named-content>, alt 325 m, Fisher, Griswold et al., 1_26_2001; <bold><ext-link xmlns:xlink="http://www.w3.org/1999/xlink" ext-link-type="uri" xlink:href="http://data.antweb.org/specimen/CASENT0422690" xlink:type="simple">CASENT0422690</ext-link></bold> (collection code: BLF03426, 1w, CAS), <bold><ext-link xmlns:xlink="http://www.w3.org/1999/xlink" ext-link-type="uri" xlink:href="http://data.antweb.org/specimen/CASENT0422691" xlink:type="simple">CASENT0422691</ext-link></bold> (collection code: BLF03426, 2w, CAS): <!--PageBreak-->Prov. Antsiranana, Nosy Be, Réserve Naturelle Intégrale de Lokobe, 6.3 km 112° ESE Hellville, <named-content xmlns:xlink="http://www.w3.org/1999/xlink" content-type="dwc:verbatimCoordinates" xlink:type="simple"><named-content content-type="geo-json" specific-use="{&#34;type&#34;:&#34;Point&#34;,&#34;coordinates&#34;:[48.33117,-13.41933]}" xlink:type="simple">N -13.41933, E 48.33117</named-content></named-content>, alt 30 m, Fisher, Griswold et al., 3_19_2001; <bold><ext-link xmlns:xlink="http://www.w3.org/1999/xlink" ext-link-type="uri" xlink:href="http://data.antweb.org/specimen/CASENT0443282" xlink:type="simple">CASENT0443282</ext-link></bold> (collection code: BLF04234, 2w, CAS), <bold><ext-link xmlns:xlink="http://www.w3.org/1999/xlink" ext-link-type="uri" xlink:href="http://data.antweb.org/specimen/CASENT0443283" xlink:type="simple">CASENT0443283</ext-link></bold> (collection code: BLF04234, 2w, CAS), <bold><ext-link xmlns:xlink="http://www.w3.org/1999/xlink" ext-link-type="uri" xlink:href="http://data.antweb.org/specimen/CASENT0443284" xlink:type="simple">CASENT0443284</ext-link></bold> (collection code: BLF04234, 2w, CAS): Prov. Mahajanga, Parc National Tsingy de Bemaraha, 3.4 km 93° E Bekopaka, Tombeau Vazimba, <named-content xmlns:xlink="http://www.w3.org/1999/xlink" content-type="dwc:verbatimCoordinates" xlink:type="simple"><named-content content-type="geo-json" specific-use="{&#34;type&#34;:&#34;Point&#34;,&#34;coordinates&#34;:[44.828,-19.14194]}" xlink:type="simple">N -19.14194, E 44.828</named-content></named-content>, alt 50 m, Fisher-Griswold Arthropod Team, 11_6_2001; <bold><ext-link xmlns:xlink="http://www.w3.org/1999/xlink" ext-link-type="uri" xlink:href="http://data.antweb.org/specimen/CASENT0474737" xlink:type="simple">CASENT0474737</ext-link></bold> (collection code: BLF06448, 1w, CAS): Prov. Mahajanga, Parc National de Namoroka, 9.8 km 300° WNW Vilanandro, <named-content xmlns:xlink="http://www.w3.org/1999/xlink" content-type="dwc:verbatimCoordinates" xlink:type="simple"><named-content content-type="geo-json" specific-use="{&#34;type&#34;:&#34;Point&#34;,&#34;coordinates&#34;:[45.35,-16.46667]}" xlink:type="simple">N -16.46667, E 45.35</named-content></named-content>, alt 140 m, Fisher, Griswold et al., 11_4_2002; <bold><ext-link xmlns:xlink="http://www.w3.org/1999/xlink" ext-link-type="uri" xlink:href="http://data.antweb.org/specimen/CASENT0484804" xlink:type="simple">CASENT0484804</ext-link></bold> (collection code: BLF07511, 2w, CAS), <bold><ext-link xmlns:xlink="http://www.w3.org/1999/xlink" ext-link-type="uri" xlink:href="http://data.antweb.org/specimen/CASENT0484870" xlink:type="simple">CASENT0484870</ext-link></bold> (collection code: BLF07511, 2w, CAS), <bold><ext-link xmlns:xlink="http://www.w3.org/1999/xlink" ext-link-type="uri" xlink:href="http://data.antweb.org/specimen/CASENT0484900" xlink:type="simple">CASENT0484900</ext-link></bold> (collection code: BLF07511, 1w, CAS): Prov. Toliara, Parc National de Zombitse, 19.8 km 84° E Sakaraha, <named-content xmlns:xlink="http://www.w3.org/1999/xlink" content-type="dwc:verbatimCoordinates" xlink:type="simple"><named-content content-type="geo-json" specific-use="{&#34;type&#34;:&#34;Point&#34;,&#34;coordinates&#34;:[44.71,-22.84333]}" xlink:type="simple">N -22.84333, E 44.71</named-content></named-content>, alt 770 m, Fisher, Griswold et al., 2_5_2003; <bold><ext-link xmlns:xlink="http://www.w3.org/1999/xlink" ext-link-type="uri" xlink:href="http://data.antweb.org/specimen/CASENT0490345" xlink:type="simple">CASENT0490345</ext-link></bold> (collection code: BLF07384, 1w, CAS), <bold><ext-link xmlns:xlink="http://www.w3.org/1999/xlink" ext-link-type="uri" xlink:href="http://data.antweb.org/specimen/CASENT0490346" xlink:type="simple">CASENT0490346</ext-link></bold> (collection code: BLF07384, 2w, CAS): Prov. Fianarantsoa, Forêt d’Analalava, 29.6 km 280° W Ranohira, <named-content xmlns:xlink="http://www.w3.org/1999/xlink" content-type="dwc:verbatimCoordinates" xlink:type="simple"><named-content content-type="geo-json" specific-use="{&#34;type&#34;:&#34;Point&#34;,&#34;coordinates&#34;:[45.12833,-22.59167]}" xlink:type="simple">N -22.59167, E 45.12833</named-content></named-content>, alt 700 m, Fisher, Griswold et al., 2_1_2003; <bold><ext-link xmlns:xlink="http://www.w3.org/1999/xlink" ext-link-type="uri" xlink:href="http://data.antweb.org/specimen/CASENT0490719" xlink:type="simple">CASENT0490719</ext-link></bold> (collection code: BLF07703, 2w, CAS), <bold><ext-link xmlns:xlink="http://www.w3.org/1999/xlink" ext-link-type="uri" xlink:href="http://data.antweb.org/specimen/CASENT0491357" xlink:type="simple">CASENT0491357</ext-link></bold> (collection code: BLF07762, 2w, CAS), <bold><ext-link xmlns:xlink="http://www.w3.org/1999/xlink" ext-link-type="uri" xlink:href="http://data.antweb.org/specimen/CASENT0491554" xlink:type="simple">CASENT0491554</ext-link></bold> (collection code: BLF07293, 1w, CAS): Prov. Fianarantsoa, Forêt d’Atsirakambiaty, 7.6 km 285° WNW Itremo, <named-content xmlns:xlink="http://www.w3.org/1999/xlink" content-type="dwc:verbatimCoordinates" xlink:type="simple"><named-content content-type="geo-json" specific-use="{&#34;type&#34;:&#34;Point&#34;,&#34;coordinates&#34;:[46.56333,-20.59333]}" xlink:type="simple">N -20.59333, E 46.56333</named-content></named-content>, alt 1550 m, Fisher, Griswold et al., 1_22_2003; <bold><ext-link xmlns:xlink="http://www.w3.org/1999/xlink" ext-link-type="uri" xlink:href="http://data.antweb.org/specimen/CASENT0491364" xlink:type="simple">CASENT0491364</ext-link></bold> (collection code: BLF07761, 2w, CAS), <bold><ext-link xmlns:xlink="http://www.w3.org/1999/xlink" ext-link-type="uri" xlink:href="http://data.antweb.org/specimen/CASENT0492591" xlink:type="simple">CASENT0492591</ext-link></bold> (collection code: BLF07652, 2w, CAS), <bold><ext-link xmlns:xlink="http://www.w3.org/1999/xlink" ext-link-type="uri" xlink:href="http://data.antweb.org/specimen/CASENT0492611" xlink:type="simple">CASENT0492611</ext-link></bold> (collection code: BLF07652, 2w, CAS), <bold><ext-link xmlns:xlink="http://www.w3.org/1999/xlink" ext-link-type="uri" xlink:href="http://data.antweb.org/specimen/CASENT0492612" xlink:type="simple">CASENT0492612</ext-link></bold> (collection code: BLF07652, 2w, CAS): Prov. Fianarantsoa, Parc National d’Isalo, Sahanafa River, 29.2 km 351° N Ranohira, <named-content xmlns:xlink="http://www.w3.org/1999/xlink" content-type="dwc:verbatimCoordinates" xlink:type="simple"><named-content content-type="geo-json" specific-use="{&#34;type&#34;:&#34;Point&#34;,&#34;coordinates&#34;:[45.29167,-22.31333]}" xlink:type="simple">N -22.31333, E 45.29167</named-content></named-content>, alt 500 m, Fisher, Griswold et al., 2_10_2003; <bold><ext-link xmlns:xlink="http://www.w3.org/1999/xlink" ext-link-type="uri" xlink:href="http://data.antweb.org/specimen/CASENT0494326" xlink:type="simple">CASENT0494326</ext-link></bold> (collection code: BLF09951, 1w, CAS): Prov. Antsiranana, Forêt de Bekaraoka, 6.8 km 60° ENE Daraina, <named-content xmlns:xlink="http://www.w3.org/1999/xlink" content-type="dwc:verbatimCoordinates" xlink:type="simple"><named-content content-type="geo-json" specific-use="{&#34;type&#34;:&#34;Point&#34;,&#34;coordinates&#34;:[49.71,-13.16667]}" xlink:type="simple">N -13.16667, E 49.71</named-content></named-content>, alt 150 m, B.L. Fisher, 12_8_2003; <bold><ext-link xmlns:xlink="http://www.w3.org/1999/xlink" ext-link-type="uri" xlink:href="http://data.antweb.org/specimen/CASENT0495109" xlink:type="simple">CASENT0495109</ext-link></bold> (collection code: BLF08147, 2w, CAS): Prov. Toamasina, Montagne d’Anjanaharibe, 18.0 km 21° NNE Ambinanitelo, <named-content xmlns:xlink="http://www.w3.org/1999/xlink" content-type="dwc:verbatimCoordinates" xlink:type="simple"><named-content content-type="geo-json" specific-use="{&#34;type&#34;:&#34;Point&#34;,&#34;coordinates&#34;:[49.615,-15.18833]}" xlink:type="simple">N -15.18833, E 49.615</named-content></named-content>, alt 470 m, Fisher, Griswold et al., 3_8_2003; <bold><ext-link xmlns:xlink="http://www.w3.org/1999/xlink" ext-link-type="uri" xlink:href="http://data.antweb.org/specimen/CASENT0498718" xlink:type="simple">CASENT0498718</ext-link></bold> (collection code: BLF10016, 2w, CAS), <bold><ext-link xmlns:xlink="http://www.w3.org/1999/xlink" ext-link-type="uri" xlink:href="http://data.antweb.org/specimen/CASENT0498721" xlink:type="simple">CASENT0498721</ext-link></bold> (collection code: BLF10016, 2w, CAS): Prov. Antsiranana, Forêt d’Ampondrabe, 26.3 km 10° NNE Daraina, <named-content xmlns:xlink="http://www.w3.org/1999/xlink" content-type="dwc:verbatimCoordinates" xlink:type="simple"><named-content content-type="geo-json" specific-use="{&#34;type&#34;:&#34;Point&#34;,&#34;coordinates&#34;:[49.7,-12.97]}" xlink:type="simple">N -12.97, E 49.7</named-content></named-content>, alt 175 m, B.L. Fisher, 12_10_2003.</p></tp:treatment-sec><tp:treatment-sec sec-type="description"><title>Description of workers.</title><p>Body color: yellow. Body color pattern: Body concolorous. Absolute cephalic size: 496 [460, 574]. <abbrev xmlns:xlink="http://www.w3.org/1999/xlink" xlink:type="simple"><def><p>Cephalic length vs. maximum width of head capsule </p></def>(CL/CWb)</abbrev>: 1.23 [1.16, 1.35]. Postocular distance vs. cephalic length (<abbrev xmlns:xlink="http://www.w3.org/1999/xlink" xlink:title="Postocular distance vs. cephalic length" xlink:type="simple">PoOc/CL</abbrev>): 0.48 [0.46, 0.50]. Postocular sides of cranium contour frontal view orientation: converging posteriorly. Postocular sides of cranium contour frontal view shape: convex. Vertex contour line in frontal view shape: straight; slightly concave. Vertex sculpture: main sculpture inconspuous, ground sculpture smooth. Gena contour line in frontal view shape: convex. Genae contour from anterior view orientation: converging. Gena sculpture: rugoso-reticulate with feeble areolate ground sculpture. Concentric carinae laterally surrounding antennal foramen: present. <abbrev xmlns:xlink="http://www.w3.org/1999/xlink" xlink:type="simple"><def><p>Eye length vs. absolute cephalic size </p></def>(EL/CS)</abbrev>: 0.26 [0.23, 0.27]. <abbrev xmlns:xlink="http://www.w3.org/1999/xlink" xlink:type="simple"><def><p>Frontal carina distance vs. absolute cephalic <!--PageBreak-->size  </p></def>(FRS/CS)</abbrev>: 0.31 [0.29, 0.33]. Longitudinal carinae on median region of frons: absent. Smooth median region on frons: present. Antennomere count: 12. <abbrev xmlns:xlink="http://www.w3.org/1999/xlink" xlink:type="simple"><def><p>Scape length vs. absolute cephalic size </p></def>(SL/CS)</abbrev>: 0.74 [0.69, 0.78]. Median clypeal notch: variable. Ground sculpture of submedian area of clypeus: smooth; present. Median carina of clypeus: variable. Lateral carinae of clypeus count: present. Metanotal depression: variable. Dorsal region of mesosoma sculpture: areolate ground sculpture, superimposed by dispersed rugae. Lateral region of pronotum sculpture: ground sculpture areolate, main sculpture absent. Mesopleuron sculpture: ground sculpture areolate, main sculpture absent. Metapleuron sculpture: ground sculpture areolate, main sculpture absent. <abbrev xmlns:xlink="http://www.w3.org/1999/xlink" xlink:type="simple"><def><p>Petiole width vs. absolute cephalic size </p></def>(PEW/CS)</abbrev>: 0.22 [0.19, 0.24]. Anterior profile of petiolar node contour line in lateral view shape: concave. Dorso-caudal petiolar profile contour line in lateral view shape: convex. Dorsal region of petiole sculpture: ground sculpture smooth, main sculpture absent. <abbrev xmlns:xlink="http://www.w3.org/1999/xlink" xlink:type="simple"><def><p>Postpetiole width vs. absolute cephalic size </p></def>(PPW/CS)</abbrev>: 0.33 [0.30, 0.36]. Dorsal region of postpetiole sculpture: ground sculpture smooth, main sculpture dispersed rugose.</p><fig id="F7" position="float" orientation="portrait"><label>Figures 13–15.</label><caption><p>
          <italic><tp:taxon-name><tp:taxon-name-part taxon-name-part-type="genus">Nesomyrmex</tp:taxon-name-part> <tp:taxon-name-part taxon-name-part-type="species">nitidus</tp:taxon-name-part></tp:taxon-name></italic> sp. n. holotype worker (<ext-link xmlns:xlink="http://www.w3.org/1999/xlink" ext-link-type="uri" xlink:href="http://data.antweb.org/specimen/CASENT0163151" xlink:type="simple">CASENT0163151</ext-link>). Head in full-face view (<bold>13</bold>), dorsal view of the body (<bold>14</bold>), lateral view of the body (<bold>15</bold>).</p></caption><graphic xmlns:xlink="http://www.w3.org/1999/xlink" xlink:href="zookeys-603-105-g007.jpg" position="float" orientation="portrait" xlink:type="simple" id="oo_94872.jpg"/></fig></tp:treatment-sec><tp:treatment-sec sec-type="diagnosis"><title>Diagnosis.</title><p>Workers of <italic><tp:taxon-name><tp:taxon-name-part taxon-name-part-type="genus">Nesomyrmex</tp:taxon-name-part> <tp:taxon-name-part taxon-name-part-type="species">nitidus</tp:taxon-name-part></tp:taxon-name></italic> cannot be confused with <italic><tp:taxon-name><tp:taxon-name-part taxon-name-part-type="genus">Nesomyrmex</tp:taxon-name-part> <tp:taxon-name-part taxon-name-part-type="species">gibber</tp:taxon-name-part></tp:taxon-name></italic> because the conspicuous mesothoracic hump that is a diagnostic character of the latter species is absent in <italic><tp:taxon-name><tp:taxon-name-part taxon-name-part-type="genus">Nesomyrmex</tp:taxon-name-part> <tp:taxon-name-part taxon-name-part-type="species">nitidus</tp:taxon-name-part></tp:taxon-name></italic> workers. This species also can be easily separated from dark phenotypes of <italic><tp:taxon-name><tp:taxon-name-part taxon-name-part-type="genus">Nesomyrmex</tp:taxon-name-part> <tp:taxon-name-part taxon-name-part-type="species">madecassus</tp:taxon-name-part></tp:taxon-name></italic> based on color: the dark <tp:taxon-name><tp:taxon-name-part taxon-name-part-type="species">madecassus</tp:taxon-name-part></tp:taxon-name> phenotypes are dark brown but the workers of <italic><tp:taxon-name><tp:taxon-name-part taxon-name-part-type="genus">Nesomyrmex</tp:taxon-name-part> <tp:taxon-name-part taxon-name-part-type="species">nitidus</tp:taxon-name-part></tp:taxon-name></italic> are light yellow. Morphometric ratio (<abbrev xmlns:xlink="http://www.w3.org/1999/xlink" xlink:title="Postocular distance" xlink:type="simple">PoOC</abbrev>/<abbrev xmlns:xlink="http://www.w3.org/1999/xlink" xlink:title="Maximum width of the head" xlink:type="simple">CW</abbrev>) and discriminant D4 function helps to separate <italic><tp:taxon-name><tp:taxon-name-part taxon-name-part-type="genus">Nesomyrmex</tp:taxon-name-part> <tp:taxon-name-part taxon-name-part-type="species">nitidus</tp:taxon-name-part></tp:taxon-name></italic> from ocher <italic><tp:taxon-name><tp:taxon-name-part taxon-name-part-type="species">madecassus</tp:taxon-name-part></tp:taxon-name></italic> phenotypes; further details are given in Diagnosis under <italic><tp:taxon-name><tp:taxon-name-part taxon-name-part-type="genus">Nesomyrmex</tp:taxon-name-part> <tp:taxon-name-part taxon-name-part-type="species">madecassus</tp:taxon-name-part></tp:taxon-name></italic>.</p><p>The workers of this species are the most similar to that of <italic><tp:taxon-name><tp:taxon-name-part taxon-name-part-type="genus">Nesomyrmex</tp:taxon-name-part> <tp:taxon-name-part taxon-name-part-type="species">flavus</tp:taxon-name-part></tp:taxon-name></italic>. The broadly overlapping elevational distribution as well as qualitative and quantitative traits of <italic><tp:taxon-name><tp:taxon-name-part taxon-name-part-type="genus">Nesomyrmex</tp:taxon-name-part> <tp:taxon-name-part taxon-name-part-type="species">flavus</tp:taxon-name-part></tp:taxon-name></italic> and <italic><tp:taxon-name><tp:taxon-name-part taxon-name-part-type="genus">Nesomyrmex</tp:taxon-name-part> <tp:taxon-name-part taxon-name-part-type="species">nitidus</tp:taxon-name-part></tp:taxon-name></italic> workers hamper easy separation. A simplified discriminant D2 function with a greatly reduced character set for safe separation is provided in the diagnosis section of <italic><tp:taxon-name><tp:taxon-name-part taxon-name-part-type="genus">Nesomyrmex</tp:taxon-name-part> <tp:taxon-name-part taxon-name-part-type="species">flavus</tp:taxon-name-part></tp:taxon-name></italic>.</p></tp:treatment-sec><tp:treatment-sec sec-type="biology"><title>Biology and distribution.</title><p>This species typically occurs in Madagascar’s rain forests at lower altitudes between 10 and 1550 meter, mean: 383 m (Fig. <xref ref-type="fig" rid="F3">3</xref>). This species is known to forage in low vegetation, nests can often be found in dead twigs, stems above ground or rarely in rotten logs at higher elevations.</p></tp:treatment-sec><tp:treatment-sec><!--Section generated to contain objects referenced in tp:taxon-treatment.--><table-wrap id="T2" position="float" orientation="portrait"><label>Table 2.</label><caption><p>Mean of morphometric ratios calculated species-wise on individual level. Morphometric traits are divided by absolute cephalic size (<abbrev xmlns:xlink="http://www.w3.org/1999/xlink" xlink:title="Absolute cephalic size" xlink:type="simple">CS</abbrev>), ±SD are provided in the upper row, minimum and maximum values are given in parentheses in the lower row.</p></caption><table id="TID0EENBG" rules="all"><tbody><tr><th rowspan="1" colspan="1"/><th rowspan="1" colspan="1">
                <tp:taxon-name><tp:taxon-name-part taxon-name-part-type="species">flavus</tp:taxon-name-part></tp:taxon-name>
                <break/> (n = 61)</th><th rowspan="1" colspan="1">
                <tp:taxon-name><tp:taxon-name-part taxon-name-part-type="species">gibber</tp:taxon-name-part></tp:taxon-name>
                <break/> (n = 7)</th><th rowspan="1" colspan="1">
                <tp:taxon-name><tp:taxon-name-part taxon-name-part-type="species">madecassus</tp:taxon-name-part></tp:taxon-name>
                <break/> (n = 84)</th><th rowspan="1" colspan="1">
                <tp:taxon-name><tp:taxon-name-part taxon-name-part-type="species">nitidus</tp:taxon-name-part></tp:taxon-name>
                <break/> (n = 79)</th></tr><tr><td rowspan="2" colspan="1">
                <abbrev xmlns:xlink="http://www.w3.org/1999/xlink" xlink:title="Absolute cephalic size" xlink:type="simple">CS</abbrev>
              </td><td rowspan="1" colspan="1">602 ±35</td><td rowspan="1" colspan="1">724 ±33</td><td rowspan="1" colspan="1">692 ±37</td><td rowspan="1" colspan="1">496 ±26</td></tr><tr><td rowspan="1" colspan="1">[533, 699]</td><td rowspan="1" colspan="1">[655, 752]</td><td rowspan="1" colspan="1">[616, 763]</td><td rowspan="1" colspan="1">[460, 574]</td></tr><tr><td rowspan="2" colspan="1">
                <abbrev xmlns:xlink="http://www.w3.org/1999/xlink" xlink:title="Maximum cephalic length in median line. The head must be carefully tilted to the position providing the true maximum" xlink:type="simple">CL</abbrev>/<abbrev xmlns:xlink="http://www.w3.org/1999/xlink" xlink:title="Maximum width of the head" xlink:type="simple">CW</abbrev></td><td rowspan="1" colspan="1">1.21 ±0.04</td><td rowspan="1" colspan="1">1.11 ±0.02</td><td rowspan="1" colspan="1">1.15 ±0.02</td><td rowspan="1" colspan="1">1.19 ±0.03</td></tr><tr><td rowspan="1" colspan="1">[1.15, 1.31]</td><td rowspan="1" colspan="1">[1.09, 1.13]</td><td rowspan="1" colspan="1">[1.10, 1.20]</td><td rowspan="1" colspan="1">[1.12, 1.31]</td></tr><tr><td rowspan="2" colspan="1">
                <abbrev xmlns:xlink="http://www.w3.org/1999/xlink" xlink:title="Cephalic length vs. maximum width of head capsule" xlink:type="simple">CL/CWb</abbrev>
              </td><td rowspan="1" colspan="1">1.26 ±0.04</td><td rowspan="1" colspan="1">1.17 ±0.02</td><td rowspan="1" colspan="1">1.18 ±0.02</td><td rowspan="1" colspan="1">1.23 ±0.03</td></tr><tr><td rowspan="1" colspan="1">[1.19, 1.36]</td><td rowspan="1" colspan="1">[1.14, 1.18]</td><td rowspan="1" colspan="1">[1.13, 1.22]</td><td rowspan="1" colspan="1">[1.16, 1.35]</td></tr><tr><td rowspan="2" colspan="1">POoC/<abbrev xmlns:xlink="http://www.w3.org/1999/xlink" xlink:title="Maximum cephalic length in median line. The head must be carefully tilted to the position providing the true maximum" xlink:type="simple">CL</abbrev></td><td rowspan="1" colspan="1">0.48 ±0.01</td><td rowspan="1" colspan="1">0.41 ±0.01</td><td rowspan="1" colspan="1">0.46 ±0.01</td><td rowspan="1" colspan="1">0.48 ±0.01</td></tr><tr><td rowspan="1" colspan="1">[0.46, 0.50]</td><td rowspan="1" colspan="1">[0.39, 0.42]</td><td rowspan="1" colspan="1">[0.43, 0.48]</td><td rowspan="1" colspan="1">[0.46, 0.50]</td></tr><tr><td rowspan="2" colspan="1">
                <abbrev xmlns:xlink="http://www.w3.org/1999/xlink" xlink:title="Frontal carina distance vs. absolute cephalic size" xlink:type="simple">FRS/CS</abbrev>
              </td><td rowspan="1" colspan="1">0.30 ±0.01</td><td rowspan="1" colspan="1">0.33 ±0.01</td><td rowspan="1" colspan="1">0.31 ±0.01</td><td rowspan="1" colspan="1">0.31 ±0.01</td></tr><tr><td rowspan="1" colspan="1">[0.28, 0.32]</td><td rowspan="1" colspan="1">[0.32, 0.34]</td><td rowspan="1" colspan="1">[0.29, 0.33]</td><td rowspan="1" colspan="1">[0.29, 0.33]</td></tr><tr><td rowspan="2" colspan="1">
                <abbrev xmlns:xlink="http://www.w3.org/1999/xlink" xlink:title="Scape length vs. absolute cephalic size" xlink:type="simple">SL/CS</abbrev>
              </td><td rowspan="1" colspan="1">0.80 ±0.02</td><td rowspan="1" colspan="1">0.80 ±0.01</td><td rowspan="1" colspan="1">0.78 ±0.02</td><td rowspan="1" colspan="1">0.74 ±0.02</td></tr><tr><td rowspan="1" colspan="1">[0.76, 0.83]</td><td rowspan="1" colspan="1">[0.78, 0.82]</td><td rowspan="1" colspan="1">[0.72, 0.82]</td><td rowspan="1" colspan="1">[0.69, 0.78]</td></tr><tr><td rowspan="2" colspan="1">
                <abbrev xmlns:xlink="http://www.w3.org/1999/xlink" xlink:title="Eye length vs. absolute cephalic size" xlink:type="simple">EL/CS</abbrev>
              </td><td rowspan="1" colspan="1">0.25 ±0.01</td><td rowspan="1" colspan="1">0.25 ±0.01</td><td rowspan="1" colspan="1">0.26 ±0.01</td><td rowspan="1" colspan="1">0.26 ±0.01</td></tr><tr><td rowspan="1" colspan="1">[0.23, 0.27]</td><td rowspan="1" colspan="1">[0.24, 0.26]</td><td rowspan="1" colspan="1">[0.24, 0.28]</td><td rowspan="1" colspan="1">[0.23, 0.27]</td></tr><tr><td rowspan="2" colspan="1">
                <abbrev xmlns:xlink="http://www.w3.org/1999/xlink" xlink:title="Mesosoma width" xlink:type="simple">MW</abbrev>/<abbrev xmlns:xlink="http://www.w3.org/1999/xlink" xlink:title="Absolute cephalic size" xlink:type="simple">CS</abbrev></td><td rowspan="1" colspan="1">0.60 ±0.02</td><td rowspan="1" colspan="1">0.64 ±0.01</td><td rowspan="1" colspan="1">0.62 ±0.02</td><td rowspan="1" colspan="1">0.60 ±0.01</td></tr><tr><td rowspan="1" colspan="1">[0.57, 0.66]</td><td rowspan="1" colspan="1">[0.63, 0.65]</td><td rowspan="1" colspan="1">[0.56, 0.66]</td><td rowspan="1" colspan="1">[0.57, 0.63]</td></tr><tr><td rowspan="2" colspan="1">
                <abbrev xmlns:xlink="http://www.w3.org/1999/xlink" xlink:title="Petiole width vs. absolute cephalic size" xlink:type="simple">PEW/CS</abbrev>
              </td><td rowspan="1" colspan="1">0.22 ±0.01</td><td rowspan="1" colspan="1">0.21 ±0.01</td><td rowspan="1" colspan="1">0.22 ±0.01</td><td rowspan="1" colspan="1">0.22 ±0.01</td></tr><tr><td rowspan="1" colspan="1">[0.21, 0.24]</td><td rowspan="1" colspan="1">[0.20, 0.23]</td><td rowspan="1" colspan="1">[0.19, 0.24]</td><td rowspan="1" colspan="1">[0.19, 0.24]</td></tr><tr><td rowspan="2" colspan="1">
                <abbrev xmlns:xlink="http://www.w3.org/1999/xlink" xlink:title="Postpetiole width vs. absolute cephalic size" xlink:type="simple">PPW/CS</abbrev>
              </td><td rowspan="1" colspan="1">0.35 ±0.01</td><td rowspan="1" colspan="1">0.30 ±0.02</td><td rowspan="1" colspan="1">0.35 ±0.02</td><td rowspan="1" colspan="1">0.33 ±0.02</td></tr><tr><td rowspan="1" colspan="1">[0.33, 0.40]</td><td rowspan="1" colspan="1">[0.27, 0.32]</td><td rowspan="1" colspan="1">[0.29, 0.39]</td><td rowspan="1" colspan="1">[0.30, 0.36]</td></tr><tr><td rowspan="2" colspan="1">ML/<abbrev xmlns:xlink="http://www.w3.org/1999/xlink" xlink:title="Absolute cephalic size" xlink:type="simple">CS</abbrev></td><td rowspan="1" colspan="1">1.38 ±0.04</td><td rowspan="1" colspan="1">1.41 ±0.01</td><td rowspan="1" colspan="1">1.35 ±0.04</td><td rowspan="1" colspan="1">1.31 ±0.03</td></tr><tr><td rowspan="1" colspan="1">[1.29, 1.50]</td><td rowspan="1" colspan="1">[1.39, 1.42]</td><td rowspan="1" colspan="1">[1.26, 1.45]</td><td rowspan="1" colspan="1">[1.25, 1.41]</td></tr><tr><td rowspan="2" colspan="1">
                <abbrev xmlns:xlink="http://www.w3.org/1999/xlink" xlink:title="Diagonal petiolar length in lateral view; measured from anterior corner of subpetiolar process to dorso-caudal corner of caudal cylinder" xlink:type="simple">PEL</abbrev>/<abbrev xmlns:xlink="http://www.w3.org/1999/xlink" xlink:title="Absolute cephalic size" xlink:type="simple">CS</abbrev></td><td rowspan="1" colspan="1">0.53 ±0.02</td><td rowspan="1" colspan="1">0.50 ±0.03</td><td rowspan="1" colspan="1">0.50 ±0.02</td><td rowspan="1" colspan="1">0.51 ±0.02</td></tr><tr><td rowspan="1" colspan="1">[0.48, 0.57]</td><td rowspan="1" colspan="1">[0.46, 0.53]</td><td rowspan="1" colspan="1">[0.44, 0.55]</td><td rowspan="1" colspan="1">[0.47, 0.58]</td></tr><tr><td rowspan="2" colspan="1">
                <abbrev xmlns:xlink="http://www.w3.org/1999/xlink" xlink:title="Length of the petiolar node" xlink:type="simple">NOL</abbrev>/<abbrev xmlns:xlink="http://www.w3.org/1999/xlink" xlink:title="Absolute cephalic size" xlink:type="simple">CS</abbrev></td><td rowspan="1" colspan="1">0.35 ±0.02</td><td rowspan="1" colspan="1">0.33 ±0.01</td><td rowspan="1" colspan="1">0.33 ±0.02</td><td rowspan="1" colspan="1">0.34 ±0.02</td></tr><tr><td rowspan="1" colspan="1">[0.30, 0.39]</td><td rowspan="1" colspan="1">[0.32, 0.34]</td><td rowspan="1" colspan="1">[0.28, 0.38]</td><td rowspan="1" colspan="1">[0.31, 0.39]</td></tr><tr><td rowspan="2" colspan="1">
                <abbrev xmlns:xlink="http://www.w3.org/1999/xlink" xlink:title="Maximum distance from the center of the propodeal stigma to the anteroventral corner of the ventrolateral margin of the metapleuron" xlink:type="simple">MPST</abbrev>/<abbrev xmlns:xlink="http://www.w3.org/1999/xlink" xlink:title="Absolute cephalic size" xlink:type="simple">CS</abbrev></td><td rowspan="1" colspan="1">0.44 ±0.01</td><td rowspan="1" colspan="1">0.46 ±0.01</td><td rowspan="1" colspan="1">0.44 ±0.02</td><td rowspan="1" colspan="1">0.43 ±0.02</td></tr><tr><td rowspan="1" colspan="1">[0.41, 0.47]</td><td rowspan="1" colspan="1">[0.45, 0.47]</td><td rowspan="1" colspan="1">[0.41, 0.49]</td><td rowspan="1" colspan="1">[0.40, 0.48]</td></tr><tr><td rowspan="2" colspan="1">
                <abbrev xmlns:xlink="http://www.w3.org/1999/xlink" xlink:title="maximum petiole height" xlink:type="simple">PEH</abbrev>/<abbrev xmlns:xlink="http://www.w3.org/1999/xlink" xlink:title="Absolute cephalic size" xlink:type="simple">CS</abbrev></td><td rowspan="1" colspan="1">0.28 ±0.01</td><td rowspan="1" colspan="1">0.29 ±0.00</td><td rowspan="1" colspan="1">0.28 ±0.01</td><td rowspan="1" colspan="1">0.27 ±0.01</td></tr><tr><td rowspan="1" colspan="1">[0.26, 0.30]</td><td rowspan="1" colspan="1">[0.29, 0.30]</td><td rowspan="1" colspan="1">[0.25, 0.32]</td><td rowspan="1" colspan="1">[0.25, 0.31]</td></tr><tr><td rowspan="2" colspan="1">
                <abbrev xmlns:xlink="http://www.w3.org/1999/xlink" xlink:title="maximum height of the petiolar node" xlink:type="simple">NOH</abbrev>/<abbrev xmlns:xlink="http://www.w3.org/1999/xlink" xlink:title="Absolute cephalic size" xlink:type="simple">CS</abbrev></td><td rowspan="1" colspan="1">0.13 ±0.01</td><td rowspan="1" colspan="1">0.15 ±0.01</td><td rowspan="1" colspan="1">0.13 ±0.01</td><td rowspan="1" colspan="1">0.12 ±0.01</td></tr><tr><td rowspan="1" colspan="1">[0.11, 0.15]</td><td rowspan="1" colspan="1">[0.14, 0.17]</td><td rowspan="1" colspan="1">[0.11, 0.16]</td><td rowspan="1" colspan="1">[0.10, 0.15]</td></tr><tr><td rowspan="2" colspan="1">
                <abbrev xmlns:xlink="http://www.w3.org/1999/xlink" xlink:title="Maximum height of the postpetiole in lateral view" xlink:type="simple">PPH</abbrev>/<abbrev xmlns:xlink="http://www.w3.org/1999/xlink" xlink:title="Absolute cephalic size" xlink:type="simple">CS</abbrev></td><td rowspan="1" colspan="1">0.27 ±0.01</td><td rowspan="1" colspan="1">0.26 ±0.01</td><td rowspan="1" colspan="1">0.27 ±0.01</td><td rowspan="1" colspan="1">0.26 ±0.01</td></tr><tr><td rowspan="1" colspan="1">[0.25, 0.30]</td><td rowspan="1" colspan="1">[0.24, 0.27]</td><td rowspan="1" colspan="1">[0.24, 0.31]</td><td rowspan="1" colspan="1">[0.24, 0.28]</td></tr><tr><td rowspan="2" colspan="1">
                <abbrev xmlns:xlink="http://www.w3.org/1999/xlink" xlink:title="Postpetiole length" xlink:type="simple">PPL</abbrev>/<abbrev xmlns:xlink="http://www.w3.org/1999/xlink" xlink:title="Absolute cephalic size" xlink:type="simple">CS</abbrev></td><td rowspan="1" colspan="1">0.30 ±0.02</td><td rowspan="1" colspan="1">0.26 ±0.02</td><td rowspan="1" colspan="1">0.27 ±0.02</td><td rowspan="1" colspan="1">0.27 ±0.02</td></tr><tr><td rowspan="1" colspan="1">[0.25, 0.34]</td><td rowspan="1" colspan="1">[0.24, 0.29]</td><td rowspan="1" colspan="1">[0.23, 0.30]</td><td rowspan="1" colspan="1">[0.23, 0.31]</td></tr></tbody></table></table-wrap><fig id="F3" position="float" orientation="portrait"><label>Figure 3.</label><caption><p>Boxplot for elevational distribution of <italic><tp:taxon-name><tp:taxon-name-part taxon-name-part-type="genus">Nesomyrmex</tp:taxon-name-part> <tp:taxon-name-part taxon-name-part-type="species">madecassus</tp:taxon-name-part></tp:taxon-name></italic> group species. Black line: median, grey box: upper and lower quartiles, whisker: minimum, maximum values, open circles: outliers.</p></caption><graphic xmlns:xlink="http://www.w3.org/1999/xlink" xlink:href="zookeys-603-105-g003.jpg" position="float" orientation="portrait" xlink:type="simple" id="oo_94868.jpg"/></fig></tp:treatment-sec></tp:taxon-treatment>
